# Supplementary material for: Proteomic analysis of diabetic retinas
Source: Front Endocrinol (Lausanne). 2023 Aug 25;14:1229089. doi: 10.3389/fendo.2023.1229089 (PMC10486886; doi:10.3389/fendo.2023.1229089)
Supplement: Supplementary Table 1 — Global proteins modified in diabetic retinas. [file Table_1.xlsx]

## Sheet: Unqiue peptide count
Gorbatyuk_CvDiabetes_Global 052222, Samples report created on 05/22/2022
Unique peptide count
	Database Set: 1 Database
		Database Name: the mjdb_mouse-20150516 database
			Taxonomy: All Entries
			Number of Proteins: 24937
	Search Engine Set: 1 Search Engine
		Search Engine: Mascot
			Version: 2.2.07
			Samples: All Samples
			Fragment Tolerance: 0.80 Da (Monoisotopic)
			Parent Tolerance: 20 PPM (Monoisotopic)
			Fixed Modifications: +57 on C (Carbamidomethyl)
			Variable Modifications: +16 on M (Oxidation)
			Database: the mjdb_mouse-20150516 database (unknown version, 24937 entries)
			Digestion Enzyme: Trypsin
			Max Missed Cleavages: 3
			Probability Model:
				Mudpit_jm_QEHx_05192022_Gorbatyuk_oglyco_global_C1_1 (F061517): Peptide Prophet with Delta Mass Correction [+2 and below,+3,+4 and above]
				Mudpit_jm_QEHx_05192022_Gorbatyuk_oglyco_global_C2_1 (F061520): Peptide Prophet with Delta Mass Correction [+2 and below,+3,+4 and above]
				Mudpit_jm_QEHx_05192022_Gorbatyuk_oglyco_global_C3_1 (F061523): Peptide Prophet with Delta Mass Correction [+2 and below,+3,+4 and above]
				Mudpit_jm_QEHx_05192022_Gorbatyuk_oglyco_global_C4_1 (F061526): Peptide Prophet with Delta Mass Correction [+2 and below,+3,+4 and above]
				Mudpit_jm_QEHx_05192022_Gorbatyuk_oglyco_global_C5_1 (F061529): Peptide Prophet with Delta Mass Correction [+2 and below,+3,+4 and above]
				Mudpit_jm_QEHx_05192022_Gorbatyuk_oglyco_global_DM7539_1 (F061544): Peptide Prophet with Delta Mass Correction [+2 and below,+3,+4 and above]
				Mudpit_jm_QEHx_05192022_Gorbatyuk_oglyco_global_DM1914_1 (F061535): Peptide Prophet with Delta Mass Correction [+2 and below,+3,+4 and above]
				Mudpit_jm_QEHx_05192022_Gorbatyuk_oglyco_global_DM1911_1 (F061532): Peptide Prophet with Delta Mass Correction [+2 and below,+3,+4 and above]
				Mudpit_jm_QEHx_05192022_Gorbatyuk_oglyco_global_DM1915_1 (F061538): Peptide Prophet with Delta Mass Correction [+2 and below,+3,+4 and above]
				Mudpit_jm_QEHx_05192022_Gorbatyuk_oglyco_global_DM5390_1 (F061541): Peptide Prophet with Delta Mass Correction [+2 and below,+3,+4 and above]
	Scaffold: Version: Scaffold_5.0.1
		Modification Metadata Set: 2334 modifications
			Source: C:\Users\scaffold\AppData\Local\Scaffold\parameters\unimod.xml
			Comment:
		Protein Grouping Strategy: Experiment-wide grouping with binary peptide-protein weights
		Peptide Thresholds: 80.0% minimum
		Protein Thresholds: 95.0% minimum and 2 peptides minimum
		Peptide FDR: 3.0% (Prophet)
		Protein FDR: 0.1% (Prophet)
		GO Annotation Source(s):
		Pathway Annotation Source(s):
		Alternate ID Source(s): FASTA:UniRef/NREF (UniProt)
					Exclusive Unique Peptide Count
					Control					Diabetes
Identified Proteins (2174)	Taxonomy	RepID	Accession Number	Molecular Weight	C1	C2	C3	C4	C5	7539	1914	1911	1915	5390
[Protein ADP-ribosylarginine] hydrolase	Mus musculus	ADPRH_MOUSE	P54923	40 kDa	2	1	2	2	2	1	3	3	2	2
1,4-alpha-glucan-branching enzyme	Mus musculus	GLGB_MOUSE	Q9D6Y9	80 kDa	3	6	4	6	4	8	5	6	4	3
1,5-anhydro-D-fructose reductase	Mus musculus	AKCL2_MOUSE	Q9DCT1	34 kDa	1	3	3	4	3	2	3	4	4	1
10 kDa heat shock protein, mitochondrial	Mus musculus	CH10_MOUSE	Q64433	11 kDa	5	7	8	5	7	8	10	10	9	10
116 kDa U5 small nuclear ribonucleoprotein component	Mus musculus	U5S1_MOUSE	O08810	109 kDa	18	21	20	22	22	20	20	15	23	18
11-cis retinol dehydrogenase	Mus musculus	RDH1_MOUSE	O55240	35 kDa	0	0	0	0	2	0	1	0	0	0
14 kDa phosphohistidine phosphatase	Mus musculus	PHP14_MOUSE	Q9DAK9	14 kDa	6	6	6	6	5	6	6	5	5	5
14-3-3 protein beta/alpha	Mus musculus	1433B_MOUSE	Q9CQV8	28 kDa	7	10	9	7	7	7	10	9	9	7
14-3-3 protein epsilon	Mus musculus	D6REF3_MOUSE	D6REF3	15 kDa	7	10	7	9	8	6	11	9	9	7
14-3-3 protein eta	Eutheria	1433F_MOUSE	P68510	28 kDa	8	7	8	6	7	5	5	6	8	6
14-3-3 protein theta	Tetrapoda	1433T_MOUSE	P68254	28 kDa	12	12	13	10	10	12	13	10	9	9
14-3-3 protein zeta/delta	Murinae	1433Z_MOUSE	P63101	28 kDa	20	24	22	21	22	21	20	22	21	23
15 kDa selenoprotein	Mus musculus	SEP15_MOUSE	Q9ERR7	18 kDa	0	1	2	1	1	1	1	1	1	1
17beta-hydroxysteroid dehydrogenase type 10/short chain L-3-hydroxyacyl-CoA dehydrogenase	Mus musculus	Q99N15_MOUSE	Q99N15	27 kDa	7	4	6	4	7	7	7	6	5	6
1-acyl-sn-glycerol-3-phosphate acyltransferase gamma	Mus musculus	PLCC_MOUSE	Q9D517	43 kDa	8	5	6	7	5	6	7	6	10	9
1-phosphatidylinositol 4,5-bisphosphate phosphodiesterase beta-1	Mus musculus	PLCB1_MOUSE	Q9Z1B3	138 kDa	0	1	1	1	2	3	2	0	1	0
1-phosphatidylinositol 4,5-bisphosphate phosphodiesterase delta-3	Mus musculus	PLCD3_MOUSE	Q8K2J0	89 kDa	0	2	0	1	1	5	3	0	0	2
1-phosphatidylinositol 4,5-bisphosphate phosphodiesterase eta-2	Mus musculus	PLCH2_MOUSE	A2AP18	164 kDa	1	0	2	2	2	1	4	2	0	1
2',3'-cyclic-nucleotide 3'-phosphodiesterase	Mus musculus	CN37_MOUSE	P16330	47 kDa	0	1	1	1	1	1	2	1	1	1
2,4-dienoyl-CoA reductase, mitochondrial	Mus musculus	DECR_MOUSE	Q9CQ62	36 kDa	0	0	2	0	1	1	2	1	1	1
2',5'-phosphodiesterase 12	Mus musculus	PDE12_MOUSE	Q3TIU4	68 kDa	2	2	2	1	2	1	1	2	2	1
26S protease regulatory subunit 6A	Murinae	PRS6A_MOUSE	O88685	50 kDa	3	3	3	4	1	4	2	5	3	0
26S protease regulatory subunit 6B	Murinae	PRS6B_MOUSE	P54775 (+1)	47 kDa	8	7	11	8	10	5	7	7	8	5
26S protease regulatory subunit 7	Boreoeutheria	PRS7_MOUSE	P46471	49 kDa	4	7	4	5	4	5	3	5	2	4
26S protease regulatory subunit 8	Mus musculus	Q8K1K2_MOUSE	Q8K1K2	39 kDa	8	7	5	5	5	5	5	8	4	4
26S proteasome non-ATPase regulatory subunit 1	Mus musculus	PSMD1_MOUSE	Q3TXS7	106 kDa	19	11	12	10	12	15	13	13	11	10
26S proteasome non-ATPase regulatory subunit 11	Mus musculus	PSD11_MOUSE	Q8BG32	47 kDa	6	7	6	5	5	6	4	6	5	6
26S proteasome non-ATPase regulatory subunit 12	Mus musculus	PSD12_MOUSE	Q9D8W5	53 kDa	4	3	3	3	1	1	3	6	3	4
26S proteasome non-ATPase regulatory subunit 13	Muroidea	PSD13_MOUSE	Q9WVJ2	43 kDa	3	4	3	3	5	3	4	4	3	2
26S proteasome non-ATPase regulatory subunit 2	Mus musculus	PSMD2_MOUSE	Q8VDM4	100 kDa	22	19	18	17	24	18	20	13	17	20
26S proteasome non-ATPase regulatory subunit 3	Mus musculus	PSMD3_MOUSE	P14685	61 kDa	7	7	4	5	5	7	4	5	3	3
26S proteasome non-ATPase regulatory subunit 4	Mus musculus	PSMD4_MOUSE	O35226	41 kDa	1	2	1	1	2	2	2	2	2	1
26S proteasome non-ATPase regulatory subunit 5	Mus musculus	PSMD5_MOUSE	Q8BJY1	56 kDa	6	9	7	7	6	5	7	6	7	7
26S proteasome non-ATPase regulatory subunit 6	Mus musculus	PSMD6_MOUSE	Q99JI4	46 kDa	4	2	3	3	1	3	2	4	3	1
26S proteasome non-ATPase regulatory subunit 7	Mus musculus	PSMD7_MOUSE	P26516	37 kDa	7	4	5	3	3	5	2	4	1	4
26S proteasome non-ATPase regulatory subunit 8	Mus musculus	PSMD8_MOUSE	Q9CX56	40 kDa	2	2	3	2	3	2	2	3	2	2
26S proteasome non-ATPase regulatory subunit 9	Mus musculus	PSMD9_MOUSE	Q9CR00	25 kDa	1	2	1	1	1	1	0	0	1	0
28S ribosomal protein S36, mitochondrial	Mus musculus	RT36_MOUSE	Q9CQX8	11 kDa	0	1	0	2	1	0	0	0	0	0
2-oxoglutarate dehydrogenase, mitochondrial	Mus musculus	ODO1_MOUSE	Q60597	116 kDa	26	33	35	33	31	34	31	22	32	30
3'(2'),5'-bisphosphate nucleotidase 1	Mus musculus	BPNT1_MOUSE	Q9Z0S1	33 kDa	7	8	4	4	6	5	6	8	5	5
39S ribosomal protein L12, mitochondrial	Mus musculus	RM12_MOUSE	Q9DB15	22 kDa	0	0	2	0	0	1	0	1	1	1
39S ribosomal protein L41, mitochondrial	Mus musculus	RM41_MOUSE	Q9CQN7	15 kDa	0	0	4	1	0	1	1	2	2	0
39S ribosomal protein L49, mitochondrial	Mus musculus	RM49_MOUSE	Q9CQ40	19 kDa	0	1	1	1	0	1	1	0	1	2
3-hydroxyisobutyrate dehydrogenase, mitochondrial	Mus musculus	3HIDH_MOUSE	Q99L13	35 kDa	7	8	8	10	6	8	9	7	6	6
3-hydroxyisobutyryl-CoA hydrolase, mitochondrial	Mus musculus	HIBCH_MOUSE	Q8QZS1	43 kDa	4	3	5	3	4	5	3	4	3	3
3-ketoacyl-CoA thiolase A, peroxisomal	Mus musculus	THIKA_MOUSE	Q921H8	44 kDa	2	4	3	1	3	3	2	3	4	2
3-ketoacyl-CoA thiolase, mitochondrial	Mus musculus	THIM_MOUSE	Q8BWT1	42 kDa	4	2	3	4	3	7	6	5	5	4
40S ribosomal protein S10	Murinae	RS10_MOUSE	P63325	19 kDa	1	0	3	0	1	2	2	2	2	1
40S ribosomal protein S12	Murinae	RS12_MOUSE	P63323	15 kDa	1	0	2	0	1	2	1	2	1	2
40S ribosomal protein S18	Mus musculus	S4R1N6_MOUSE	S4R1N6	12 kDa	3	3	3	0	1	3	2	4	3	0
40S ribosomal protein S19	Muroidea	RS19_MOUSE	Q9CZX8	16 kDa	2	1	4	2	3	5	3	4	3	1
40S ribosomal protein S5	Mus musculus	RS5_MOUSE	P97461	23 kDa	1	0	0	0	0	0	0	1	0	2
40S ribosomal protein S9	Mus musculus	Q9CXW7_MOUSE	Q9CXW7	17 kDa	1	0	1	0	0	0	0	0	0	2
40S ribosomal protein SA	Tetrapoda	RSSA_MOUSE	P14206	33 kDa	1	0	0	0	1	1	0	0	1	2
480-kDa ankyrinG	Mus musculus	W6PPR4_MOUSE	W6PPR4	474 kDa	2	7	7	10	5	6	5	1	7	5
4-aminobutyrate aminotransferase, mitochondrial	Mus musculus	GABT_MOUSE	P61922	56 kDa	10	14	11	11	13	14	14	13	13	17
4F2 cell-surface antigen heavy chain	Mus musculus	4F2_MOUSE	P10852	58 kDa	7	4	13	11	5	5	11	7	14	12
5'(3')-deoxyribonucleotidase, cytosolic type	Mus musculus	NT5C_MOUSE	Q9JM14	23 kDa	2	0	0	0	2	0	0	0	0	0
5'-3' exoribonuclease 2	Mus musculus	XRN2_MOUSE	Q9DBR1	109 kDa	8	8	6	5	10	8	5	2	5	5
5'-nucleotidase	Mus musculus	5NTD_MOUSE	Q61503	64 kDa	0	1	1	3	0	1	2	0	3	1
5-oxoprolinase	Mus musculus	OPLA_MOUSE	Q8K010	138 kDa	11	12	10	15	17	19	14	5	11	9
6.8 kDa mitochondrial proteolipid	Mus musculus	68MP_MOUSE	P56379	7 kDa	1	0	2	1	1	1	1	1	3	3
60 kDa heat shock protein, mitochondrial	Murinae	CH60_MOUSE	P63038	61 kDa	28	32	33	30	33	28	27	31	33	30
60 kDa SS-A/Ro ribonucleoprotein	Mus musculus	RO60_MOUSE	O08848 (+1)	60 kDa	2	3	2	3	3	2	2	2	2	3
60S acidic ribosomal protein P0	Mus musculus	RLA0_MOUSE	P14869	34 kDa	1	0	4	5	0	1	3	0	6	6
60S acidic ribosomal protein P1	Boreoeutheria	RLA1_MOUSE	P47955	11 kDa	0	0	3	2	0	0	0	2	3	2
60S ribosomal protein L22	Eutheria	RL22_MOUSE	P67984	15 kDa	0	1	2	2	1	2	1	2	2	4
60S ribosomal protein L26	Mus musculus	B1ARA5_MOUSE	B1ARA5	17 kDa	0	0	1	0	0	1	0	0	0	2
60S ribosomal protein L28	Tetrapoda	RL28_MOUSE	P41105	16 kDa	0	0	2	0	0	1	1	2	3	3
60S ribosomal protein L34	Mus musculus	RL34_MOUSE	Q9D1R9	13 kDa	0	0	0	1	0	0	0	2	1	0
6-phosphogluconate dehydrogenase, decarboxylating	Mus musculus	6PGD_MOUSE	Q9DCD0	53 kDa	11	9	9	7	9	9	8	9	5	8
6-phosphogluconolactonase	Mus musculus	6PGL_MOUSE	Q9CQ60	27 kDa	6	7	5	5	6	5	5	5	5	6
6-pyruvoyl tetrahydrobiopterin synthase	Mus musculus	PTPS_MOUSE	Q9R1Z7	16 kDa	1	1	3	2	2	2	2	2	1	2
78 kDa glucose-regulated protein	Mus musculus	GRP78_MOUSE	P20029	72 kDa	22	26	24	20	19	19	23	20	21	22
ABC transporter A subfamily member, A8a	Mus musculus	A4PBQ7_MOUSE	A4PBQ7	184 kDa	0	0	1	0	0	2	1	1	3	4
ABPA2	Mus musculus	O35176_MOUSE	O35176	10 kDa	0	0	0	0	0	1	0	0	0	2
ABPBG12	Mus musculus	S4R2L0_MOUSE	S4R2L0	13 kDa	0	1	1	2	1	0	0	1	1	1
ABPBG20	Mus musculus	J3QK77_MOUSE	J3QK77	13 kDa	0	0	0	2	1	1	2	1	2	2
ABPBG7	Mus musculus	D3YYY1_MOUSE	D3YYY1	13 kDa	2	4	3	4	4	4	4	4	4	5
Acetyl-CoA acetyltransferase, cytosolic	Mus musculus	THIC_MOUSE	Q8CAY6	41 kDa	2	2	4	2	2	1	3	3	3	2
Acetyl-CoA acetyltransferase, mitochondrial	Mus musculus	THIL_MOUSE	Q8QZT1	45 kDa	7	11	9	11	8	8	7	9	8	8
Acetyl-CoA carboxylase 1	Boreoeutheria	ACACA_MOUSE	Q5SWU9	265 kDa	9	11	9	11	16	10	9	8	2	11
Acid ceramidase	Mus musculus	ASAH1_MOUSE	Q9WV54	45 kDa	2	4	3	4	3	1	4	3	3	2
Acidic leucine-rich nuclear phosphoprotein 32 family member A	Mus musculus	AN32A_MOUSE	O35381	29 kDa	14	15	13	12	14	8	12	14	14	13
Acidic leucine-rich nuclear phosphoprotein 32 family member B	Mus musculus	AN32B_MOUSE	Q9EST5	31 kDa	3	1	1	2	1	1	2	2	0	1
Acidic leucine-rich nuclear phosphoprotein 32 family member E	Mus musculus	AN32E_MOUSE	P97822	30 kDa	4	6	6	7	5	6	6	8	7	8
Aconitate hydratase, mitochondrial	Mus musculus	ACON_MOUSE	Q99KI0	85 kDa	35	40	36	38	35	39	42	35	39	37
Actin, cytoplasmic 1	Mus musculus	E9Q1F2_MOUSE	E9Q1F2	33 kDa	2	2	2	2	2	2	2	2	2	2
Actin-binding LIM protein 1	Mus musculus	ABLM1_MOUSE	Q8K4G5	97 kDa	0	0	2	1	0	0	0	0	1	1
Actin-like protein 6A	Mus musculus	ACL6A_MOUSE	Q9Z2N8	47 kDa	1	2	2	2	2	1	2	2	2	1
Actin-related protein 10	Mus musculus	ARP10_MOUSE	Q9QZB7	46 kDa	3	4	3	2	4	3	3	3	3	2
Actin-related protein 2/3 complex subunit 1A	Mus musculus	ARC1A_MOUSE	Q9R0Q6	42 kDa	3	2	3	2	2	1	2	2	2	2
Actin-related protein 2/3 complex subunit 2	Mus musculus	ARPC2_MOUSE	Q9CVB6	34 kDa	0	2	3	1	1	1	1	2	3	1
Actin-related protein 2/3 complex subunit 3	Mus musculus	ARPC3_MOUSE	Q9JM76	21 kDa	3	2	4	2	4	5	3	5	5	4
Actin-related protein 2/3 complex subunit 5	Eutheria	ARPC5_MOUSE	Q9CPW4	16 kDa	0	1	1	1	1	1	1	2	1	1
Actin-related protein 2/3 complex subunit 5-like protein	Mus musculus	ARP5L_MOUSE	Q9D898	17 kDa	0	1	3	2	1	2	2	2	2	2
Actin-related protein 3	Muroidea	ARP3_MOUSE	Q99JY9	47 kDa	4	5	5	6	6	3	5	7	4	5
Activated RNA polymerase II transcriptional coactivator p15	Muroidea	TCP4_MOUSE	P11031	14 kDa	3	3	5	1	4	6	4	3	3	3
Activator of 90 kDa heat shock protein ATPase homolog 1	Mus musculus	AHSA1_MOUSE	Q8BK64	38 kDa	1	1	1	1	1	0	0	1	1	2
Active breakpoint cluster region-related protein	Mus musculus	ABR_MOUSE	Q5SSL4	98 kDa	2	1	1	1	1	0	0	0	0	1
Activity-dependent neuroprotector homeobox protein	Mus musculus	ADNP_MOUSE	Q9Z103	92 kDa	0	2	0	2	2	0	0	0	1	1
Acylamino-acid-releasing enzyme	Mus musculus	APEH_MOUSE	Q8R146	82 kDa	5	4	4	2	2	4	5	8	8	3
Acyl-CoA dehydrogenase family member 9, mitochondrial	Mus musculus	ACAD9_MOUSE	Q8JZN5	69 kDa	3	3	4	5	3	3	3	2	5	4
Acyl-CoA thioesterase 2	Mus musculus	Q6P2K2_MOUSE	Q6P2K2 (+1)	50 kDa	1	3	2	3	2	4	4	3	1	2
Acyl-CoA-binding protein	Euarchontoglires	ACBP_MOUSE	P31786	10 kDa	3	5	6	4	6	3	4	3	5	5
Acyl-coenzyme A thioesterase 13	Mus musculus	ACO13_MOUSE	Q9CQR4	15 kDa	1	3	3	2	3	4	2	3	2	2
Acylphosphatase-1	Mus musculus	ACYP1_MOUSE	P56376	11 kDa	4	5	6	3	6	6	6	5	3	5
Acylphosphatase-2	Mus musculus	ACYP2_MOUSE	P56375	12 kDa	2	1	2	1	1	4	1	3	1	2
Acyl-protein thioesterase 1	Glires	LYPA1_MOUSE	P97823	25 kDa	4	5	1	3	3	3	2	0	1	2
Acyl-protein thioesterase 2	Mus musculus	LYPA2_MOUSE	Q9WTL7	25 kDa	3	2	2	3	2	2	3	2	1	2
Acyltransferase	Mus musculus	A8ASF5_MOUSE	A8ASF5	88 kDa	4	6	5	5	4	5	6	6	8	7
Adapter molecule crk	Mus musculus	CRK_MOUSE	Q64010	34 kDa	3	4	3	3	2	3	3	4	4	1
Adaptin ear-binding coat-associated protein 1	Mus musculus	NECP1_MOUSE	Q9CR95	30 kDa	1	1	1	2	1	2	0	1	1	1
Adaptor-related protein complex 2, sigma 1 subunit	Mus musculus	Q7TT10_MOUSE	Q7TT10	16 kDa	2	1	1	0	0	1	1	1	1	1
Adaptor-related protein complex 3, sigma 2 subunit	Mus musculus	Q6PAL3_MOUSE	Q6PAL3	22 kDa	1	3	4	2	2	1	3	3	3	3
Adducin 1 (Alpha)	Mus musculus	Q8K232_MOUSE	Q8K232	81 kDa	7	14	14	12	10	8	13	12	14	11
Adenine phosphoribosyltransferase	Mus	APT_MOUSE	P08030	20 kDa	4	1	4	0	3	4	4	5	3	0
Adenosylhomocysteinase	Murinae	SAHH_MOUSE	P50247	48 kDa	13	11	10	13	12	15	15	14	13	12
Adenylate kinase 2, mitochondrial	Mus musculus	KAD2_MOUSE	Q9WTP6	26 kDa	2	4	3	3	2	1	2	2	2	1
Adenylate kinase 4, mitochondrial	Mus musculus	KAD4_MOUSE	Q9WUR9	25 kDa	2	2	1	1	0	4	1	2	2	1
Adenylate kinase isoenzyme 1	Mus musculus	KAD1_MOUSE	Q9R0Y5	22 kDa	12	7	9	6	11	7	6	8	8	7
Adenylosuccinate lyase	Mus musculus	PUR8_MOUSE	P54822	55 kDa	4	5	5	2	5	5	5	4	3	2
Adenylosuccinate synthetase isozyme 1	Mus musculus	PURA1_MOUSE	P28650	50 kDa	3	2	2	1	3	3	4	4	2	2
Adenylyl cyclase-associated protein 1	Mus musculus	CAP1_MOUSE	P40124	52 kDa	6	5	6	4	7	3	6	8	6	5
Adenylyltransferase and sulfurtransferase MOCS3	Mus musculus	MOCS3_MOUSE	A2BDX3	49 kDa	1	1	1	1	1	2	1	1	1	1
Adipocyte plasma membrane-associated protein	Mus musculus	APMAP_MOUSE	Q9D7N9	46 kDa	0	1	0	0	1	1	2	1	0	1
ADP/ATP translocase 1	Mus musculus	ADT1_MOUSE	P48962	33 kDa	14	16	19	23	15	16	17	17	24	25
ADP/ATP translocase 2	Mus musculus	ADT2_MOUSE	P51881	33 kDa	5	4	4	5	4	4	4	4	5	5
ADP-ribosylation factor 2	Eutheria	ARF2_MOUSE	Q8BSL7	21 kDa	8	6	7	5	9	7	5	6	6	6
ADP-ribosylation factor 4	Muroidea	ARF4_MOUSE	P61750	20 kDa	2	2	4	2	1	2	2	2	2	1
ADP-ribosylation factor-like 6	Mus musculus	Q8VCV3_MOUSE	Q8VCV3	21 kDa	4	2	4	3	2	3	2	3	2	3
ADP-ribosylation factor-like protein 1	Rodentia	ARL1_MOUSE	P61211	20 kDa	1	0	2	0	3	0	0	0	2	1
ADP-ribosylation factor-like protein 2	Murinae	ARL2_MOUSE	Q9D0J4	21 kDa	2	1	1	0	1	1	1	1	0	0
ADP-ribosylation factor-like protein 3	Muroidea	ARL3_MOUSE	Q9WUL7	20 kDa	13	7	8	5	11	8	9	8	8	8
ADP-ribosylation factor-like protein 8A	Muroidea	ARL8A_MOUSE	Q8VEH3	21 kDa	3	2	3	3	2	4	5	4	3	3
Adrenodoxin-like protein, mitochondrial	Mus musculus	ADXL_MOUSE	Q9CPW2	19 kDa	0	0	2	0	0	0	0	1	0	1
Afadin	Mus musculus	AFAD_MOUSE	Q9QZQ1	207 kDa	4	1	3	4	3	3	3	2	3	1
AFG3-like protein 2	Mus musculus	AFG32_MOUSE	Q8JZQ2	90 kDa	0	1	3	1	0	1	2	0	5	6
Aflatoxin B1 aldehyde reductase member 2	Mus musculus	ARK72_MOUSE	Q8CG76	41 kDa	2	5	6	5	7	3	5	5	4	6
Agrin	Mus musculus	AGRIN_MOUSE	A2ASQ1	208 kDa	0	0	2	1	0	0	0	0	1	1
AH receptor-interacting protein	Euarchontoglires	AIP_MOUSE	O08915	38 kDa	0	2	1	1	1	1	1	1	1	1
A-kinase anchor protein 8	Mus musculus	AKAP8_MOUSE	Q9DBR0	76 kDa	0	1	2	1	2	0	1	1	1	1
Alanine--tRNA ligase, cytoplasmic	Mus musculus	SYAC_MOUSE	Q8BGQ7	107 kDa	28	28	27	23	32	24	24	18	25	21
Alcohol dehydrogenase [NADP(+)]	Mus musculus	AK1A1_MOUSE	Q9JII6	37 kDa	4	6	5	4	7	10	7	7	6	5
Alcohol dehydrogenase 1	Mus musculus	ADH1_MOUSE	P00329	40 kDa	0	2	1	2	0	1	2	1	2	1
Alcohol dehydrogenase class-3	Mus musculus	ADHX_MOUSE	P28474	40 kDa	2	8	4	6	6	3	6	6	6	6
Aldehyde dehydrogenase	Mus musculus	Q99PH4_MOUSE	Q99PH4	57 kDa	2	3	2	2	3	6	4	3	5	4
Aldehyde dehydrogenase, dimeric NADP-preferring	Mus musculus	AL3A1_MOUSE	P47739	50 kDa	5	1	1	1	4	1	5	5	3	8
Aldehyde dehydrogenase, mitochondrial	Mus musculus	ALDH2_MOUSE	P47738	57 kDa	8	12	11	7	11	10	11	14	6	9
Aldo-keto reductase family 1, member B3 (Aldose reductase)	Mus musculus	Q5U415_MOUSE	Q5U415	36 kDa	4	6	5	4	7	6	7	7	6	5
Alpha actinin 1a	Mus musculus	A1BN54_MOUSE	A1BN54	103 kDa	9	10	9	6	12	7	7	8	5	4
Alpha globin 1	Mus musculus	Q91VB8_MOUSE	Q91VB8	15 kDa	9	9	10	9	11	9	9	9	9	9
Alpha glucosidase 2 alpha neutral subunit	Mus musculus	A1A4T2_MOUSE	A1A4T2	109 kDa	26	28	26	28	29	24	24	27	23	24
Alpha/beta hydrolase domain-containing protein 14B	Mus musculus	ABHEB_MOUSE	Q8VCR7	22 kDa	3	4	4	2	6	4	5	4	4	7
Alpha-1,3/1,6-mannosyltransferase ALG2	Mus musculus	ALG2_MOUSE	Q9DBE8	47 kDa	2	2	2	2	1	3	2	1	2	2
Alpha-1-antitrypsin 1-1	Mus musculus	A1AT1_MOUSE	P07758	46 kDa	1	0	3	0	4	2	3	5	1	0
Alpha-1-antitrypsin 1-2	Mus musculus	A1AT2_MOUSE	P22599	46 kDa	0	0	2	0	4	1	1	3	0	0
Alpha-1-antitrypsin 1-4	Mus musculus	A1AT4_MOUSE	Q00897	46 kDa	4	7	10	5	7	9	12	9	6	4
Alpha-1-antitrypsin 1-5	Mus musculus	A1AT5_MOUSE	Q00898	46 kDa	1	2	6	1	6	0	0	0	0	1
Alpha-2-HS-glycoprotein	Eukaryota	FETUA_MOUSE	P29699	37 kDa	0	1	1	0	2	1	1	3	0	1
Alpha-2-macroglobulin	Mus musculus	A2M_MOUSE	Q61838	166 kDa	6	8	15	5	14	3	11	8	5	6
Alpha-2-macroglobulin receptor-associated protein	Mus musculus	AMRP_MOUSE	P55302 (+1)	42 kDa	1	0	1	1	0	0	0	2	0	0
Alpha-2-macroglobulin-P	Mus musculus	A2MP_MOUSE	Q6GQT1	164 kDa	4	14	7	10	7	17	13	14	11	4
Alpha-actinin-4	Mus musculus	ACTN4_MOUSE	P57780	105 kDa	29	32	27	26	35	26	31	23	19	24
Alpha-aminoadipic semialdehyde dehydrogenase	Mus musculus	AL7A1_MOUSE	Q9DBF1	59 kDa	5	6	6	2	5	2	5	4	4	6
Alpha-crystallin A chain	Mus musculus	CRYAA_MOUSE	P24622	22 kDa	27	10	8	6	20	9	6	7	10	16
Alpha-crystallin B chain	Mus musculus	CRYAB_MOUSE	P23927	20 kDa	34	14	12	4	28	11	6	6	12	19
Alpha-enolase	Tetrapoda	ENOA_MOUSE	P17182	47 kDa	40	41	39	40	40	39	40	40	39	40
Alpha-internexin	Mus musculus	AINX_MOUSE	P46660	55 kDa	0	0	8	10	0	3	0	0	10	7
Alpha-ketoglutarate-dependent dioxygenase FTO	Mus musculus	FTO_MOUSE	Q8BGW1	58 kDa	3	2	2	1	2	3	1	2	2	2
Alpha-mannosidase	Mus musculus	Q8BWY6_MOUSE	Q8BWY6 (+1)	116 kDa	6	6	3	4	8	6	7	4	7	5
Alpha-mannosidase 2x	Mus musculus	MA2A2_MOUSE	Q8BRK9	131 kDa	1	1	2	1	1	1	1	0	1	1
Alpha-parvin	Mus musculus	PARVA_MOUSE	Q9EPC1	42 kDa	0	0	0	0	0	0	0	2	0	1
Alpha-soluble NSF attachment protein	Mus musculus	SNAA_MOUSE	Q9DB05	33 kDa	4	5	5	7	4	5	5	5	5	5
Alpha-synuclein	Mus musculus	SYUA_MOUSE	O55042	14 kDa	7	7	8	7	8	6	8	9	6	6
Amino acid transporter	Mus musculus	X2D841_MOUSE	X2D841	61 kDa	2	1	5	4	3	2	3	4	6	6
Aminoacyl tRNA synthase complex-interacting multifunctional protein 1	Mus musculus	AIMP1_MOUSE	P31230	34 kDa	1	1	2	2	2	1	2	2	1	2
Aminoacyl tRNA synthase complex-interacting multifunctional protein 2	Mus musculus	AIMP2_MOUSE	Q8R010	35 kDa	1	1	2	1	2	1	2	1	1	1
Aminoacylase-1	Mus musculus	ACY1_MOUSE	Q99JW2	46 kDa	1	2	2	2	1	2	2	2	2	2
Aminopeptidase B	Mus musculus	AMPB_MOUSE	Q8VCT3	72 kDa	0	3	1	0	1	0	1	1	0	2
AMP deaminase 2	Mus musculus	AMPD2_MOUSE	Q9DBT5	92 kDa	6	7	4	6	5	6	4	3	6	4
AMPA-selective glutamate receptor 2 flop type	Mus musculus	C9K0Z0_MOUSE	C9K0Z0	99 kDa	0	0	1	1	0	0	0	0	2	2
Amphiphysin	Mus musculus	AMPH_MOUSE	Q7TQF7	75 kDa	20	21	19	18	21	19	19	21	18	18
Anamorsin	Mus musculus	CPIN1_MOUSE	Q8WTY4	33 kDa	2	2	2	2	2	1	2	3	2	1
Ankyrin repeat and FYVE domain containing 1	Mus musculus	B7ZP20_MOUSE	B7ZP20 (+1)	129 kDa	1	1	3	0	2	1	2	1	0	0
Ankyrin-1	Mus musculus	ANK1_MOUSE	Q02357 (+1)	204 kDa	0	1	5	2	2	0	1	0	0	0
Ankyrin-2	Mus musculus	ANK2_MOUSE	Q8C8R3	426 kDa	38	35	42	46	46	42	42	19	40	45
Annexin A1	Mus musculus	ANXA1_MOUSE	P10107	39 kDa	16	9	6	9	13	7	8	11	10	10
Annexin A2	Mus musculus	ANXA2_MOUSE	P07356	39 kDa	5	3	5	2	5	1	2	5	2	3
Annexin A3	Mus musculus	ANXA3_MOUSE	O35639	36 kDa	2	0	0	0	0	1	0	0	0	0
Annexin A4	Mus musculus	ANXA4_MOUSE	P97429	36 kDa	0	0	1	0	0	0	1	2	1	0
Annexin A5	Mus musculus	ANXA5_MOUSE	P48036	36 kDa	14	13	15	13	14	15	15	16	15	15
Annexin A6	Mus musculus	ANXA6_MOUSE	P14824	76 kDa	4	8	11	5	9	5	7	5	4	7
Annexin A7	Mus musculus	ANXA7_MOUSE	Q07076	50 kDa	0	4	2	3	2	1	5	4	3	4
Anoctamin-2	Mus musculus	ANO2_MOUSE	Q8CFW1	114 kDa	0	1	3	3	3	1	0	0	4	5
AP-1 complex subunit beta-1	Mus musculus	AP1B1_MOUSE	O35643	104 kDa	18	18	18	19	22	15	17	14	15	17
AP-1 complex subunit gamma-1	Mus musculus	AP1G1_MOUSE	P22892	91 kDa	10	11	9	10	14	9	9	10	8	8
AP-2 complex subunit alpha-1	Mus musculus	AP2A1_MOUSE	P17426	108 kDa	21	19	16	20	20	25	21	20	17	17
AP-2 complex subunit alpha-2	Mus musculus	AP2A2_MOUSE	P17427	104 kDa	37	39	36	37	38	32	38	38	37	38
AP-2 complex subunit beta	Mus musculus	AP2B1_MOUSE	Q9DBG3	105 kDa	32	37	32	29	33	32	29	22	28	30
AP-2 complex subunit mu	Boreoeutheria	Q3TWV4_MOUSE	Q3TWV4	49 kDa	10	10	9	9	9	8	13	9	12	8
AP2-associated protein kinase 1	Mus musculus	AAK1_MOUSE	Q3UHJ0	103 kDa	13	9	10	9	16	12	11	8	3	3
AP-3 complex subunit beta-2	Mus musculus	AP3B2_MOUSE	Q9JME5	119 kDa	24	25	21	23	26	20	18	14	16	19
AP-3 complex subunit delta-1	Mus musculus	AP3D1_MOUSE	O54774	135 kDa	13	14	12	13	14	14	12	9	10	10
AP-3 complex subunit mu-2	Mus musculus	AP3M2_MOUSE	Q8R2R9	47 kDa	3	4	3	2	3	3	3	4	1	1
APC membrane recruitment protein 2	Mus musculus	AMER2_MOUSE	Q8CCJ4	70 kDa	0	1	1	0	2	0	0	0	0	0
Apolipoprotein A-I	Mus	APOA1_MOUSE	Q00623	31 kDa	0	0	3	0	5	1	2	3	1	0
Apoo protein	Mus musculus	Q3KNM9_MOUSE	Q3KNM9	19 kDa	2	1	3	1	2	2	2	2	1	1
Apoptosis inhibitor 5	Mus musculus	API5_MOUSE	O35841	57 kDa	7	8	5	5	5	6	5	7	5	8
Apoptosis regulator BAX	Mus musculus	BAX_MOUSE	Q07813	21 kDa	1	2	1	0	0	3	2	1	1	0
Apoptosis-inducing factor 1, mitochondrial	Mus musculus	AIFM1_MOUSE	Q9Z0X1	67 kDa	1	3	2	2	0	2	2	2	1	1
Apoptotic chromatin condensation inducer in the nucleus	root	ACINU_MOUSE	Q9JIX8	151 kDa	9	15	15	8	5	10	11	8	7	9
Aquaporin-4	Mus musculus	AQP4_MOUSE	P55088	34 kDa	0	1	2	2	0	1	2	1	2	2
ARF GTPase-activating protein GIT1	Mus musculus	GIT1_MOUSE	Q68FF6	85 kDa	2	3	1	1	2	2	3	1	1	1
Arf-GAP with GTPase, ANK repeat and PH domain-containing protein 1	Mus musculus	AGAP1_MOUSE	Q8BXK8	94 kDa	1	4	2	4	3	3	3	0	1	1
Arf-GAP with GTPase, ANK repeat and PH domain-containing protein 3	Mus musculus	AGAP3_MOUSE	Q8VHH5	98 kDa	1	1	1	1	2	2	1	1	0	0
Arf-GAP with SH3 domain, ANK repeat and PH domain-containing protein 1	Mus musculus	ASAP1_MOUSE	Q9QWY8	127 kDa	0	0	1	0	2	0	2	1	0	0
Arf-GAP with SH3 domain, ANK repeat and PH domain-containing protein 2	Mus musculus	ASAP2_MOUSE	Q7SIG6	107 kDa	2	2	1	0	1	1	0	1	0	0
Arginine and glutamate-rich protein 1	Muroidea	ARGL1_MOUSE	Q3UL36	33 kDa	0	0	0	2	1	0	0	1	0	1
Arginine--tRNA ligase, cytoplasmic	Mus musculus	SYRC_MOUSE	Q9D0I9	76 kDa	6	4	5	4	5	3	3	1	3	4
Argininosuccinate lyase	Mus musculus	ARLY_MOUSE	Q91YI0	52 kDa	3	3	1	1	3	5	4	3	1	1
Argininosuccinate synthase	Mus musculus	ASSY_MOUSE	P16460	47 kDa	15	3	4	3	10	9	5	6	7	8
Armadillo repeat protein deleted in velo-cardio-facial syndrome homolog	Mus musculus	ARVC_MOUSE	P98203	105 kDa	9	3	5	4	6	4	4	2	4	4
Armet protein	Mus musculus	Q80ZP8_MOUSE	Q80ZP8	19 kDa	0	2	3	0	1	3	0	2	1	1
Arpc4 protein	Mus musculus	Q7TPD9_MOUSE	Q7TPD9	20 kDa	3	5	5	2	3	5	5	5	4	4
Arrestin-C	Mus musculus	ARRC_MOUSE	Q9EQP6	42 kDa	2	0	0	0	0	2	1	0	0	0
Arsenite methyltransferase	Mus musculus	AS3MT_MOUSE	Q91WU5	42 kDa	2	3	2	2	2	2	2	3	2	2
Aryl-hydrocarbon-interacting protein-like 1	Mus musculus	AIPL1_MOUSE	Q924K1	38 kDa	4	1	2	2	2	0	2	4	0	0
Asparagine--tRNA ligase, cytoplasmic	Mus musculus	SYNC_MOUSE	Q8BP47	64 kDa	4	4	5	3	3	5	3	3	4	5
Aspartate aminotransferase, cytoplasmic	Mus musculus	AATC_MOUSE	P05201	46 kDa	22	21	21	22	21	24	23	21	22	25
Aspartate aminotransferase, mitochondrial	Mus musculus	AATM_MOUSE	P05202	47 kDa	17	21	18	18	16	21	19	20	18	14
Aspartate--tRNA ligase, cytoplasmic	Mus musculus	SYDC_MOUSE	Q922B2	57 kDa	9	6	5	6	3	6	4	2	2	3
Aspartyl aminopeptidase	Mus musculus	DNPEP_MOUSE	Q9Z2W0	52 kDa	8	8	5	6	4	7	7	5	4	8
Astrocytic phosphoprotein PEA-15	Boreoeutheria	PEA15_MOUSE	Q62048	15 kDa	8	6	5	4	6	5	5	5	5	4
Ataxin-10	Mus musculus	ATX10_MOUSE	P28658	54 kDa	2	4	3	2	3	3	4	3	2	2
Ataxin-2-like protein	Mus musculus	ATX2L_MOUSE	Q7TQH0	111 kDa	2	2	2	2	4	1	2	1	0	0
ATP synthase F(0) complex subunit B1, mitochondrial	Mus musculus	AT5F1_MOUSE	Q9CQQ7	29 kDa	7	5	7	8	8	6	5	4	10	9
ATP synthase protein 8	Mus musculus	ATP8_MOUSE	P03930	8 kDa	0	2	3	2	0	2	2	2	2	1
ATP synthase subunit alpha, mitochondrial	Mus musculus	ATPA_MOUSE	Q03265	60 kDa	29	35	36	39	33	33	37	35	41	41
ATP synthase subunit beta, mitochondrial	Mus musculus	ATPB_MOUSE	P56480	56 kDa	25	26	28	27	27	27	27	30	28	30
ATP synthase subunit d, mitochondrial	Mus musculus	ATP5H_MOUSE	Q9DCX2	19 kDa	8	7	8	8	8	8	10	8	10	11
ATP synthase subunit delta, mitochondrial	Mus musculus	ATPD_MOUSE	Q9D3D9	18 kDa	2	2	2	2	1	2	2	2	1	2
ATP synthase subunit e, mitochondrial	Mus musculus	ATP5I_MOUSE	Q06185	8 kDa	4	5	9	7	6	5	5	10	9	10
ATP synthase subunit epsilon, mitochondrial	Mus musculus	ATP5E_MOUSE	P56382	6 kDa	1	1	3	2	1	3	1	3	3	3
ATP synthase subunit f, mitochondrial	Mus musculus	ATPK_MOUSE	P56135	10 kDa	2	3	2	3	2	3	3	3	3	3
ATP synthase subunit g, mitochondrial	Mus musculus	ATP5L_MOUSE	Q9CPQ8	11 kDa	2	3	5	4	3	4	4	3	4	4
ATP synthase subunit gamma, mitochondrial	Mus musculus	ATPG_MOUSE	Q91VR2	33 kDa	10	9	13	14	8	9	10	11	14	9
ATP synthase subunit O, mitochondrial	Mus musculus	ATPO_MOUSE	Q9DB20	23 kDa	14	12	12	15	16	15	13	12	14	14
ATP synthase subunit s, mitochondrial	Mus musculus	ATP5S_MOUSE	Q9CRA7	23 kDa	0	0	1	1	1	3	0	2	1	1
ATPase Asna1	Muroidea	ASNA_MOUSE	O54984	39 kDa	3	1	4	3	3	4	2	2	4	2
ATPase family AAA domain-containing protein 3	Mus musculus	ATAD3_MOUSE	Q925I1	67 kDa	0	0	1	2	0	0	0	0	0	0
ATPase inhibitor, mitochondrial	Mus musculus	ATIF1_MOUSE	O35143	12 kDa	1	0	4	2	2	2	1	4	2	2
ATP-binding cassette sub-family A member 8-B	Mus musculus	ABC8B_MOUSE	Q8K440	183 kDa	1	1	1	1	1	2	2	1	4	4
ATP-binding cassette sub-family B member 7, mitochondrial	Mus musculus	ABCB7_MOUSE	Q61102	83 kDa	1	0	2	4	1	0	0	0	4	2
ATP-binding cassette, sub-family F (GCN20), member 1	Mus musculus	Q5RL55_MOUSE	Q5RL55 (+1)	95 kDa	5	5	7	3	6	3	2	2	2	2
ATP-citrate synthase	Mus musculus	ACLY_MOUSE	Q91V92	120 kDa	41	50	41	45	42	42	45	33	38	40
ATP-dependent (S)-NAD(P)H-hydrate dehydratase	Mus musculus	NNRD_MOUSE	Q9CZ42	37 kDa	3	3	3	2	3	3	4	4	4	1
ATP-dependent 6-phosphofructokinase, liver type	Mus musculus	PFKAL_MOUSE	P12382	85 kDa	30	31	30	29	31	29	36	31	31	32
ATP-dependent 6-phosphofructokinase, muscle type	Murinae	PFKAM_MOUSE	P47857	85 kDa	19	21	15	14	14	17	19	13	20	21
ATP-dependent 6-phosphofructokinase, platelet type	Mus musculus	PFKAP_MOUSE	Q9WUA3	85 kDa	27	30	25	26	22	26	31	28	30	30
ATP-dependent RNA helicase A	Mus musculus	DHX9_MOUSE	O70133	149 kDa	37	38	42	41	41	35	35	31	32	36
ATP-dependent RNA helicase DDX1	Mus musculus	DDX1_MOUSE	Q91VR5	83 kDa	25	26	22	20	18	21	26	21	26	21
ATP-dependent RNA helicase DDX19A	Mus musculus	DD19A_MOUSE	Q61655	54 kDa	1	2	0	1	1	2	2	1	2	1
ATP-dependent RNA helicase DDX3X	Mus musculus	DDX3X_MOUSE	Q62167	73 kDa	6	7	7	9	8	8	5	6	6	5
ATP-dependent RNA helicase DDX42	Mus musculus	DDX42_MOUSE	Q810A7	102 kDa	13	8	10	8	9	10	11	7	6	8
AT-rich interactive domain-containing protein 1A	Mus musculus	ARI1A_MOUSE	A2BH40	242 kDa	1	0	0	2	2	1	0	0	0	1
A-X actin	Mus musculus	Q61276_MOUSE	Q61276	42 kDa	21	22	20	21	21	19	21	20	19	21
Baculoviral IAP repeat-containing protein 1a	Mus musculus	BIR1A_MOUSE	Q9QWK5	159 kDa	2	1	0	0	0	1	0	0	1	1
Baculoviral IAP repeat-containing protein 6	Mus musculus	BIRC6_MOUSE	O88738	532 kDa	1	1	3	2	2	2	2	1	2	1
Band 3 anion transport protein	Mus musculus	B3AT_MOUSE	P04919	103 kDa	2	0	7	1	3	1	3	1	3	1
Band 4.1-like protein 1	Mus musculus	E41L1_MOUSE	Q9Z2H5	98 kDa	1	2	1	2	0	1	1	0	1	1
Band 4.1-like protein 2	Mus musculus	E41L2_MOUSE	O70318	110 kDa	61	65	62	63	68	64	64	59	61	61
Band 4.1-like protein 3	Mus musculus	E41L3_MOUSE	Q9WV92	103 kDa	24	22	19	23	26	18	21	14	17	13
Bardet-Biedl syndrome 2 protein homolog	Mus musculus	BBS2_MOUSE	Q9CWF6	80 kDa	4	3	0	0	1	1	6	4	7	3
Bardet-Biedl syndrome 4 protein homolog	Mus musculus	BBS4_MOUSE	Q8C1Z7	58 kDa	1	3	2	3	2	2	2	2	2	2
Bardet-Biedl syndrome 7 protein homolog	Mus musculus	BBS7_MOUSE	Q8K2G4	80 kDa	9	9	5	5	1	7	8	3	6	7
Basement membrane-specific heparan sulfate proteoglycan core protein	Mus musculus	PGBM_MOUSE	Q05793	398 kDa	0	0	3	0	0	0	0	0	0	5
Basic leucine zipper and W2 domain-containing protein 2	Mus musculus	BZW2_MOUSE	Q91VK1	48 kDa	2	3	3	2	2	0	2	1	2	1
Basigin	Mus musculus	BASI_MOUSE	P18572	42 kDa	7	5	6	7	6	7	6	5	8	9
B-cell receptor-associated protein 31	Mus musculus	BAP31_MOUSE	Q61335	28 kDa	1	1	2	2	1	0	2	1	1	1
Bcl-2-associated transcription factor 1	Mus musculus	BCLF1_MOUSE	Q8K019	106 kDa	0	0	3	2	0	1	0	0	1	2
Bcl-2-like protein 13	Mus musculus	B2L13_MOUSE	P59017	47 kDa	0	1	2	2	2	0	0	2	0	1
Beta-A3/A1 crystallin protein	Mus musculus	Q9QXC6_MOUSE	Q9QXC6	25 kDa	15	2	2	0	10	2	1	2	2	6
Beta-adducin	Mus musculus	ADDB_MOUSE	Q9QYB8	81 kDa	4	4	4	3	4	3	4	1	4	2
Beta-arrestin-1	Mus musculus	ARRB1_MOUSE	Q8BWG8	47 kDa	2	2	2	2	3	2	2	3	1	3
Beta-catenin-like protein 1	Mus musculus	CTBL1_MOUSE	Q9CWL8	65 kDa	2	4	4	4	3	4	3	3	4	3
Beta-centractin	Murinae	ACTY_MOUSE	Q8R5C5	42 kDa	11	8	11	11	9	8	11	9	9	11
Beta-crystallin A2	Mus musculus	CRBA2_MOUSE	Q9JJV1	22 kDa	10	0	0	0	9	1	0	0	4	7
Beta-crystallin A4	Mus musculus	CRBA4_MOUSE	Q9JJV0	22 kDa	12	2	1	0	9	2	0	0	1	5
Beta-crystallin B1	Mus musculus	CRBB1_MOUSE	Q9WVJ5	28 kDa	24	2	1	0	16	1	0	0	1	8
Beta-crystallin B2	Muroidea	CRBB2_MOUSE	P62696	23 kDa	28	8	5	1	24	11	6	6	16	23
Beta-crystallin B3	Mus musculus	CRBB3_MOUSE	Q9JJU9	24 kDa	24	0	1	0	21	1	0	0	2	8
Beta-crystallin S	Mus musculus	CRBS_MOUSE	O35486	21 kDa	16	3	2	0	10	3	2	1	3	10
BetaCstF-64 variant 3	Mus musculus	B3V097_MOUSE	B3V097	66 kDa	2	1	0	0	0	1	1	0	1	1
Beta-enolase	Boreoeutheria	ENOB_MOUSE	P21550	47 kDa	5	0	0	0	0	0	1	0	0	0
Beta-globin	Mus musculus castaneus	D4N6V9_MUSMC	D4N6V9 (+1)	16 kDa	2	2	2	2	2	2	2	2	2	2
Beta-soluble NSF attachment protein	Mus musculus	D6RHL2_MOUSE	D6RHL2	13 kDa	4	3	4	4	2	3	4	1	3	1
Beta-synuclein	Mus musculus	SYUB_MOUSE	Q91ZZ3	14 kDa	3	3	4	3	5	3	3	3	3	3
Bifunctional coenzyme A synthase	Mus musculus	COASY_MOUSE	Q9DBL7	62 kDa	1	0	0	1	0	2	1	1	0	2
Bifunctional epoxide hydrolase 2	Mus musculus	HYES_MOUSE	P34914	63 kDa	5	3	3	3	5	3	2	5	3	2
Bifunctional glutamate/proline--tRNA ligase	Mus musculus	SYEP_MOUSE	Q8CGC7	170 kDa	26	28	28	26	30	17	25	17	19	23
Bifunctional purine biosynthesis protein PURH	Mus musculus	PUR9_MOUSE	Q9CWJ9	64 kDa	6	2	3	0	5	6	3	5	2	2
Biliverdin reductase A	Mus musculus	BIEA_MOUSE	Q9CY64	34 kDa	1	1	2	2	2	3	1	2	1	1
Bis(5'-nucleosyl)-tetraphosphatase [asymmetrical]	Mus musculus	AP4A_MOUSE	P56380	17 kDa	2	2	5	2	2	3	2	3	2	3
Bisphosphoglycerate mutase	Mus musculus	PMGE_MOUSE	P15327	30 kDa	0	0	2	0	2	0	0	0	0	0
Bleomycin hydrolase	Mus musculus	BLMH_MOUSE	Q8R016	53 kDa	4	3	2	2	2	1	3	2	3	4
BolA-like protein 1	Mus musculus	BOLA1_MOUSE	Q9D8S9	14 kDa	0	2	1	2	0	3	2	3	1	1
BolA-like protein 2	Mus musculus	BOLA2_MOUSE	Q8BGS2	10 kDa	2	1	2	0	0	2	1	2	1	2
Brain acid soluble protein 1	Mus musculus	BASP1_MOUSE	Q91XV3	22 kDa	7	10	11	13	11	10	12	9	11	10
Branched-chain-amino-acid aminotransferase, cytosolic	Mus musculus	BCAT1_MOUSE	P24288 (+1)	43 kDa	6	5	3	4	4	5	5	5	3	5
Breast carcinoma-amplified sequence 3 homolog	Mus musculus	BCAS3_MOUSE	Q8CCN5	101 kDa	0	1	0	0	2	0	1	0	0	0
Brefeldin A-inhibited guanine nucleotide-exchange protein 1	Mus musculus	BIG1_MOUSE	G3X9K3	209 kDa	5	6	4	5	9	7	6	3	3	4
Brefeldin A-inhibited guanine nucleotide-exchange protein 2	Mus musculus	BIG2_MOUSE	A2A5R2	202 kDa	2	4	4	4	5	3	4	2	2	1
Brefeldin A-inhibited guanine nucleotide-exchange protein 3	Mus musculus	BIG3_MOUSE	Q3UGY8	240 kDa	0	0	1	1	2	1	0	1	1	1
BRO1 domain-containing protein BROX	Mus musculus	BROX_MOUSE	Q8K2Q7	46 kDa	2	0	0	1	1	1	1	1	1	1
C-1-tetrahydrofolate synthase, cytoplasmic	Mus musculus	C1TC_MOUSE	Q922D8	101 kDa	12	11	15	10	17	15	14	8	13	8
C2 domain-containing protein 2-like	Mus musculus	C2C2L_MOUSE	Q80X80	76 kDa	15	16	16	17	14	11	13	10	11	11
Cacna2d1 protein	Mus musculus	Q14BH8_MOUSE	Q14BH8	123 kDa	0	0	3	6	1	0	1	0	5	4
CAD protein	Mus musculus	PYR1_MOUSE	B2RQC6	243 kDa	5	5	8	5	6	5	5	5	3	5
Cadherin-2	Mus musculus	CADH2_MOUSE	P15116	100 kDa	7	7	7	6	6	6	6	2	7	6
Calbindin	Mus musculus	CALB1_MOUSE	P12658	30 kDa	3	3	3	4	4	3	3	4	4	0
Calcium homeostasis endoplasmic reticulum protein	Mus musculus	CHERP_MOUSE	Q8CGZ0	106 kDa	1	0	1	1	3	2	1	0	0	0
Calcium signal-modulating cyclophilin ligand	Mus musculus	CAMLG_MOUSE	P49070	33 kDa	1	0	2	1	1	0	1	0	1	0
Calcium/calmodulin-dependent 3',5'-cyclic nucleotide phosphodiesterase 1B	Murinae	PDE1B_MOUSE	Q01065 (+1)	61 kDa	2	2	0	0	2	2	1	3	1	2
Calcium/calmodulin-dependent protein kinase II, beta, isoform CRA_b	Mus musculus	Q5SVJ0_MOUSE	Q5SVJ0	73 kDa	2	2	4	4	3	3	3	2	3	2
Calcium/calmodulin-dependent protein kinase type II subunit delta	Mus musculus	Q8CCM0_MOUSE	Q8CCM0	41 kDa	7	11	7	11	6	7	9	7	6	9
Calcium-binding mitochondrial carrier protein Aralar1	Mus musculus	CMC1_MOUSE	Q8BH59	75 kDa	10	6	17	23	5	9	18	9	23	25
Calcium-binding protein 39	Murinae	CAB39_MOUSE	Q06138	40 kDa	4	6	6	5	5	5	4	3	4	3
Calcium-dependent secretion activator 1	Mus musculus	CAPS1_MOUSE	Q80TJ1	153 kDa	29	33	36	34	36	31	33	25	31	32
Calcium-regulated heat stable protein 1	Mus musculus	CHSP1_MOUSE	Q9CR86	16 kDa	2	0	1	0	1	2	1	1	1	0
Calcium-transporting ATPase type 2C member 1	Mus musculus	AT2C1_MOUSE	Q80XR2	100 kDa	1	2	2	2	2	2	1	0	2	2
Calcyclin-binding protein	Mus musculus	CYBP_MOUSE	Q9CXW3	27 kDa	4	2	1	2	3	1	2	2	1	4
Calmodulin	Mus musculus	Q3UKW2_MOUSE	Q3UKW2	22 kDa	2	7	9	6	5	7	8	7	8	5
Calmodulin-regulated spectrin-associated protein 1	Mus musculus	CAMP1_MOUSE	A2AHC3	176 kDa	0	1	1	2	1	1	1	1	1	0
Calmodulin-regulated spectrin-associated protein 2	Mus musculus	CAMP2_MOUSE	Q8C1B1	164 kDa	0	2	1	2	1	1	1	2	1	0
Calnexin	Mus musculus	CALX_MOUSE	P35564	67 kDa	15	17	14	14	12	9	19	16	22	18
Calpain-2 catalytic subunit	Mus musculus	CAN2_MOUSE	O08529	80 kDa	2	0	0	0	3	0	1	3	2	2
Calponin-3	Mus musculus	CNN3_MOUSE	Q9DAW9	36 kDa	4	1	1	2	2	1	1	4	1	1
Calreticulin	Mus musculus	CALR_MOUSE	P14211	48 kDa	17	11	11	9	11	11	10	11	10	11
Calretinin	Mus musculus	CALB2_MOUSE	Q08331	31 kDa	14	13	14	13	13	16	14	11	12	12
Calumenin	Mus musculus	CALU_MOUSE	O35887	37 kDa	1	1	1	1	0	1	2	0	0	0
CaM kinase-like vesicle-associated protein	Mus musculus	CAMKV_MOUSE	Q3UHL1	55 kDa	3	3	2	2	2	3	3	3	3	4
cAMP-dependent protein kinase catalytic subunit alpha	Mus musculus	KAPCA_MOUSE	P05132	41 kDa	1	2	2	2	1	3	2	1	1	1
cAMP-dependent protein kinase catalytic subunit beta	Muroidea	KAPCB_MOUSE	P68181	41 kDa	4	8	8	7	5	5	6	7	6	4
cAMP-dependent protein kinase type I-alpha regulatory subunit	Murinae	KAP0_MOUSE	Q9DBC7	43 kDa	8	6	4	5	4	6	5	4	4	7
cAMP-dependent protein kinase type II-beta regulatory subunit	Mus musculus	KAP3_MOUSE	P31324	46 kDa	5	2	2	2	4	3	4	3	3	3
CAP-Gly domain-containing linker protein 1	Mus musculus	CLIP1_MOUSE	Q922J3	156 kDa	0	0	1	0	2	1	0	0	0	1
CAP-Gly domain-containing linker protein 2	Mus musculus	CLIP2_MOUSE	Q9Z0H8	116 kDa	3	0	1	2	2	2	2	0	1	2
Caprin-1	Mus musculus	CAPR1_MOUSE	Q60865	78 kDa	7	9	8	5	12	6	5	2	4	3
Cap-specific mRNA (nucleoside-2'-O-)-methyltransferase 1	Mus musculus	CMTR1_MOUSE	Q9DBC3	96 kDa	5	4	2	4	6	5	8	1	4	3
Carbonic anhydrase 1	Mus musculus	CAH1_MOUSE	P13634	28 kDa	0	0	2	0	2	1	1	1	0	0
Carbonic anhydrase 14	Mus musculus	CAH14_MOUSE	Q9WVT6	38 kDa	2	4	5	4	4	3	3	3	5	5
Carbonic anhydrase 2	Mus musculus	CAH2_MOUSE	P00920	29 kDa	10	11	8	10	10	11	11	12	10	8
Carbonic anhydrase 3	Mus musculus	CAH3_MOUSE	P16015	29 kDa	0	1	0	0	4	0	1	0	0	0
Carbonyl reductase [NADPH] 1	Mus musculus	CBR1_MOUSE	P48758	31 kDa	7	9	11	11	7	9	10	11	11	7
Cardiomyopathy-associated protein 5	Mus musculus	CMYA5_MOUSE	Q70KF4	413 kDa	0	2	1	0	1	0	0	1	0	0
Carnitine O-palmitoyltransferase 2, mitochondrial	Mus musculus	CPT2_MOUSE	P52825	74 kDa	2	4	4	7	5	2	2	4	6	4
Casein kinase II subunit alpha	Mus musculus	CSK21_MOUSE	Q60737 (+1)	45 kDa	4	4	4	6	5	3	6	5	6	3
Casein kinase II subunit alpha'	Mus musculus	CSK22_MOUSE	O54833	41 kDa	1	0	0	0	0	2	0	0	0	0
Caskin-1	Mus musculus	CSKI1_MOUSE	Q6P9K8	150 kDa	4	8	8	7	12	6	11	2	0	4
Catechol O-methyltransferase	Mus musculus	COMT_MOUSE	O88587	29 kDa	0	1	2	2	0	2	0	1	1	0
Catechol O-methyltransferase domain-containing protein 1	Mus musculus	CMTD1_MOUSE	Q8BIG7	29 kDa	0	1	3	1	0	0	1	2	3	1
Catenin (Cadherin associated protein), delta 1, isoform CRA_a	Mus musculus	G3X9V2_MOUSE	G3X9V2 (+1)	104 kDa	7	6	6	7	7	4	4	1	5	5
Catenin alpha-1	Mus musculus	CTNA1_MOUSE	P26231	100 kDa	16	18	19	22	23	22	19	10	22	20
Catenin alpha-2	Eutheria	CTNA2_MOUSE	Q61301	105 kDa	7	4	9	8	8	5	3	1	8	8
Catenin beta-1	Muroidea	CTNB1_MOUSE	Q02248	85 kDa	18	16	18	16	15	15	14	13	17	16
Cathepsin B	Muroidea	CATB_MOUSE	P10605	37 kDa	2	2	1	1	1	2	2	2	1	1
Cathepsin D	Mus musculus	CATD_MOUSE	P18242	45 kDa	1	3	5	3	4	4	4	4	3	5
Caveolin-1	Mus musculus	CAV1_MOUSE	P49817	21 kDa	0	0	3	0	0	0	1	0	2	2
CB1 cannabinoid receptor-interacting protein 1	Mus musculus	CNRP1_MOUSE	Q5M8N0	19 kDa	5	5	5	3	7	3	4	4	4	6
Cbx3 protein	Mus musculus	I6L9I7_MOUSE	I6L9I7	21 kDa	2	3	4	6	5	3	2	3	4	8
CCA tRNA nucleotidyltransferase 1, mitochondrial	Mus musculus	TRNT1_MOUSE	Q8K1J6	50 kDa	4	2	5	3	2	7	3	3	4	2
CCR4-NOT transcription complex subunit 1	Mus musculus	CNOT1_MOUSE	Q6ZQ08	267 kDa	7	4	3	3	6	9	6	4	2	4
CD166 antigen	Mus musculus	CD166_MOUSE	Q61490	65 kDa	0	1	1	2	0	0	1	0	0	1
CD44 antigen	Mus musculus	CD44_MOUSE	P15379	86 kDa	2	1	1	1	1	1	1	1	1	1
CD81 antigen	Mus musculus	CD81_MOUSE	P35762	26 kDa	0	0	2	0	0	1	0	0	0	2
CD9 antigen	Mus musculus	CD9_MOUSE	P40240	25 kDa	0	0	2	0	1	0	1	1	0	2
Cdc42 effector protein 4	Mus musculus	BORG4_MOUSE	Q9JM96	38 kDa	0	1	2	1	1	3	3	2	1	1
CDE1-binding protein CDEBP	Mus musculus	Q61482_MOUSE	Q61482	87 kDa	1	2	2	1	2	1	2	1	1	2
CDGSH iron sulfur domain 3	Mus musculus	B2RWE3_MOUSE	B2RWE3	15 kDa	0	2	2	0	0	1	1	2	1	0
CDGSH iron-sulfur domain-containing protein 1	Mus musculus	CISD1_MOUSE	Q91WS0	12 kDa	1	2	5	4	1	4	3	5	4	5
CDGSH iron-sulfur domain-containing protein 2	Mus musculus	CISD2_MOUSE	Q9CQB5	15 kDa	1	2	4	3	4	3	4	3	3	3
CDP-diacylglycerol--inositol 3-phosphatidyltransferase	Mus musculus	CDIPT_MOUSE	Q8VDP6	24 kDa	3	3	4	3	3	2	2	4	5	3
Cell adhesion molecule 1	Mus musculus	CADM1_MOUSE	Q8R5M8	50 kDa	8	9	9	9	8	8	7	7	9	9
Cell adhesion molecule 2	Mus musculus	CADM2_MOUSE	Q8BLQ9	48 kDa	12	10	13	13	10	8	10	10	13	11
Cell adhesion molecule 3	Mus musculus	CADM3_MOUSE	Q99N28	43 kDa	1	2	1	1	2	1	2	1	1	2
Cell cycle and apoptosis regulator protein 2	Mus musculus	CCAR2_MOUSE	Q8VDP4	103 kDa	19	21	22	21	26	21	22	19	23	20
Cell cycle exit and neuronal differentiation protein 1	Mus musculus	CEND_MOUSE	Q9JKC6	15 kDa	0	0	2	0	1	0	0	0	0	1
Cell division cycle 5-like protein	Mus musculus	CDC5L_MOUSE	Q6A068	92 kDa	7	10	6	5	6	9	9	1	4	2
Cell division cycle and apoptosis regulator protein 1	Mus musculus	CCAR1_MOUSE	Q8CH18	132 kDa	11	11	10	11	15	6	11	5	6	6
Cellular retinoic acid-binding protein 1	Boreoeutheria	RABP1_MOUSE	P62965	16 kDa	4	3	4	2	3	3	2	3	3	3
Centrosomal protein of 152 kDa	Mus musculus	CE152_MOUSE	A2AUM9	197 kDa	1	1	1	1	1	1	2	1	2	1
Cep110 protein	Mus musculus	B2RXX1_MOUSE	B2RXX1	269 kDa	1	1	2	1	1	1	0	1	1	0
Ceruloplasmin	Mus musculus	CERU_MOUSE	Q61147	121 kDa	9	10	15	23	18	15	18	10	27	21
CGG triplet repeat-binding protein 1	Mus musculus	CGBP1_MOUSE	Q8BHG9	19 kDa	0	1	3	0	2	3	1	1	1	3
cGMP-gated cation channel alpha-1	Mus musculus	CNGA1_MOUSE	P29974	79 kDa	3	8	5	4	4	5	5	4	5	2
Charged multivesicular body protein 2a	Euarchontoglires	CHM2A_MOUSE	Q9DB34	25 kDa	2	1	1	1	3	2	0	1	1	1
Charged multivesicular body protein 4b	Mus musculus	CHM4B_MOUSE	Q9D8B3	25 kDa	2	5	3	3	3	3	4	2	3	4
Charged multivesicular body protein 5	Murinae	CHMP5_MOUSE	Q9D7S9	25 kDa	1	2	0	1	1	2	2	1	0	1
Charged multivesicular body protein 7	Mus musculus	CHMP7_MOUSE	Q8R1T1	51 kDa	1	1	1	1	2	2	1	1	1	1
Chloride intracellular channel protein 1	Mus musculus	CLIC1_MOUSE	Q9Z1Q5	27 kDa	2	2	3	2	3	2	4	4	3	4
Chondroitin sulfate proteoglycan 5	Mus musculus	CSPG5_MOUSE	Q71M36	60 kDa	1	2	0	0	1	0	0	0	0	0
Chromobox homolog 1 (Drosophila HP1 beta), isoform CRA_a	Mus musculus	Q9CYJ8_MOUSE	Q9CYJ8	17 kDa	3	2	3	2	3	1	2	2	3	2
Chromodomain-helicase-DNA-binding protein 4	Mus musculus	CHD4_MOUSE	Q6PDQ2	218 kDa	18	21	24	17	18	19	24	14	15	18
Cilia- and flagella-associated protein 20	Boreoeutheria	CFA20_MOUSE	Q8BTU1	23 kDa	0	0	1	0	1	1	0	0	0	2
Cingulin	Mus musculus	CING_MOUSE	P59242	136 kDa	0	1	1	2	0	0	0	0	0	1
Citrate synthase, mitochondrial	Opisthokonta	CISY_MOUSE	Q9CZU6	52 kDa	12	15	15	11	15	15	14	17	17	15
Clathrin coat assembly protein AP180	Mus musculus	AP180_MOUSE	Q61548	92 kDa	19	20	18	20	22	19	17	19	17	16
Clathrin heavy chain 1	Mus musculus	CLH1_MOUSE	Q68FD5	192 kDa	88	84	89	81	90	83	85	87	77	79
Clathrin light chain A	Mus musculus	CLCA_MOUSE	O08585	26 kDa	6	7	6	6	7	4	5	6	7	5
Clathrin light chain B	Mus musculus	CLCB_MOUSE	Q6IRU5	25 kDa	5	6	8	8	7	6	5	8	9	8
Cleavage and polyadenylation specificity factor subunit 1	Mus musculus	CPSF1_MOUSE	Q9EPU4	161 kDa	1	1	0	0	0	0	2	1	1	2
Cleavage and polyadenylation specificity factor subunit 5	Theria	CPSF5_MOUSE	Q9CQF3	26 kDa	4	4	4	4	5	5	4	4	5	3
Cleavage and polyadenylation specificity factor subunit 7	Mus musculus	CPSF7_MOUSE	Q8BTV2	52 kDa	1	1	2	1	1	2	1	1	2	1
Cleavage and polyadenylation-specificity factor subunit 6	Mus musculus	H3BJW3_MOUSE	H3BJW3 (+1)	63 kDa	1	2	2	3	1	3	2	1	2	4
CLIP-associating protein 1	Mus musculus	CLAP1_MOUSE	Q80TV8	169 kDa	2	1	0	1	2	3	2	0	0	0
CLIP-associating protein 2	Mus musculus	CLAP2_MOUSE	Q8BRT1	141 kDa	10	16	15	12	16	9	10	6	6	8
Clusterin	Mus musculus	CLUS_MOUSE	Q06890	52 kDa	0	0	1	0	0	0	1	3	1	1
Coactosin-like protein	Mus musculus	COTL1_MOUSE	Q9CQI6	16 kDa	12	10	8	8	11	8	8	9	10	7
Coatomer subunit alpha	Mus musculus	COPA_MOUSE	Q8CIE6	138 kDa	22	16	17	17	24	17	19	17	10	10
Coatomer subunit beta	Mus musculus	COPB_MOUSE	Q9JIF7	107 kDa	13	14	11	10	16	14	11	11	10	10
Coatomer subunit beta'	Mus musculus	COPB2_MOUSE	O55029	102 kDa	10	7	4	6	9	8	7	6	3	8
Coatomer subunit delta	Muroidea	COPD_MOUSE	Q5XJY5	57 kDa	3	4	5	2	1	2	1	3	2	0
Coatomer subunit gamma-1	Mus musculus	COPG1_MOUSE	Q9QZE5	98 kDa	10	12	4	7	12	8	12	3	6	6
Coatomer subunit gamma-2	Mus musculus	COPG2_MOUSE	Q9QXK3	98 kDa	14	15	13	12	14	12	14	8	7	9
Cofilin-1	Mus musculus	COF1_MOUSE	P18760	19 kDa	15	14	18	14	19	16	14	17	14	14
Cofilin-2	Murinae	COF2_MOUSE	P45591	19 kDa	0	2	0	0	0	3	3	1	2	0
Cohesin subunit SA-1	Muroidea	STAG1_MOUSE	Q9D3E6	144 kDa	2	1	1	0	0	3	0	0	0	0
Cohesin subunit SA-2	root	STAG2_MOUSE	O35638	141 kDa	9	7	8	11	10	7	10	6	9	8
Coiled-coil domain-containing protein 115	Mus musculus	CC115_MOUSE	Q8VE99	20 kDa	0	2	1	2	0	1	1	0	2	3
Coiled-coil domain-containing protein 12	Mus musculus	CCD12_MOUSE	Q8R344	19 kDa	1	0	1	0	3	1	0	0	0	3
Coiled-coil domain-containing protein 18	Mus musculus	CCD18_MOUSE	Q640L5	170 kDa	2	0	0	1	0	0	0	0	1	1
Coiled-coil domain-containing protein 181	Mus musculus	CC181_MOUSE	Q80ZU5	59 kDa	0	0	2	0	0	0	0	0	1	0
Coiled-coil-helix-coiled-coil-helix domain-containing protein 2, mitochondrial	Tetrapoda	CHCH2_MOUSE	Q9D1L0	16 kDa	2	1	2	1	1	2	1	2	1	1
Cold-inducible RNA-binding protein	Muroidea	CIRBP_MOUSE	P60824	19 kDa	7	7	7	4	7	8	6	5	7	7
Collagen alpha-1(II) chain	Mus musculus	CO2A1_MOUSE	P28481	142 kDa	0	0	1	0	0	0	0	0	3	0
Collagen alpha-2(IV) chain	Mus musculus	CO4A2_MOUSE	P08122	167 kDa	0	0	1	0	0	0	0	0	0	2
COMM domain containing 3	Mus musculus	Q5U5W6_MOUSE	Q5U5W6	22 kDa	0	1	2	1	1	1	1	1	1	0
COMM domain-containing protein 2	Mus musculus	COMD2_MOUSE	Q8BXC6	23 kDa	0	2	2	0	2	2	1	2	0	2
Complement C3	Mus musculus	CO3_MOUSE	P01027	186 kDa	0	0	5	0	5	1	0	4	0	0
Complexin-1	Murinae	CPLX1_MOUSE	P63040	15 kDa	2	2	2	2	3	3	2	3	2	2
Complexin-3	Murinae	CPLX3_MOUSE	Q8R1B5	18 kDa	8	8	13	7	10	7	8	8	6	6
Complexin-4	Murinae	CPLX4_MOUSE	Q80WM3	18 kDa	7	7	12	8	11	8	9	6	7	8
Cone cGMP-specific 3',5'-cyclic phosphodiesterase subunit alpha'	Mus musculus	PDE6C_MOUSE	Q91ZQ1	99 kDa	9	11	9	9	7	13	13	5	10	9
Cone-rod homeobox protein	Mus musculus	CRX_MOUSE	O54751	32 kDa	3	2	3	3	2	3	3	3	2	2
Consortin	Mus musculus	CNST_MOUSE	Q8CBC4	77 kDa	0	1	1	1	0	2	0	0	0	1
Constitutive coactivator of PPAR-gamma-like protein 1	Mus musculus	F120A_MOUSE	Q6A0A9	122 kDa	9	7	8	8	11	11	8	4	8	6
Constitutive coactivator of PPAR-gamma-like protein 2	Mus musculus	F120C_MOUSE	Q8C3F2	120 kDa	6	6	5	6	5	6	4	2	4	4
Contactin-1	Mus musculus	CNTN1_MOUSE	P12960	113 kDa	7	7	13	17	12	11	11	5	16	19
Contactin-4	Mus musculus	CNTN4_MOUSE	Q69Z26	113 kDa	0	0	0	0	1	0	0	0	2	1
COP9 signalosome complex subunit 1	Mus musculus	CSN1_MOUSE	Q99LD4	53 kDa	5	5	5	4	5	4	6	3	3	3
COP9 signalosome complex subunit 2	Muroidea	A2AQE4_MOUSE	A2AQE4	47 kDa	6	6	2	2	4	4	4	4	2	2
COP9 signalosome complex subunit 3	Mus musculus	CSN3_MOUSE	O88543	48 kDa	4	2	1	4	2	2	1	3	1	2
COP9 signalosome complex subunit 4	Mus musculus	CSN4_MOUSE	O88544	46 kDa	7	9	7	7	7	7	7	8	6	7
COP9 signalosome complex subunit 5	Muroidea	CSN5_MOUSE	O35864	38 kDa	3	2	2	2	2	2	3	4	2	2
COP9 signalosome complex subunit 6	Mus musculus	CSN6_MOUSE	O88545	36 kDa	2	3	4	3	3	1	2	2	3	1
COP9 signalosome complex subunit 8	Mus musculus	CSN8_MOUSE	Q8VBV7	23 kDa	3	2	3	3	4	3	2	3	2	3
Copine-3	Mus musculus	CPNE3_MOUSE	Q8BT60	60 kDa	1	1	1	1	1	1	1	1	1	2
Copper transport protein ATOX1	Mus musculus	ATOX1_MOUSE	O08997	7 kDa	1	3	3	2	2	4	4	4	1	1
Core histone macro-H2A.1	Mus musculus	H2AY_MOUSE	Q9QZQ8	40 kDa	1	0	2	0	0	0	1	2	0	1
Coronin-1B	Mus musculus	COR1B_MOUSE	Q9WUM3	54 kDa	1	2	4	3	1	2	0	1	3	1
Coronin-1C	Mus musculus	COR1C_MOUSE	Q9WUM4	53 kDa	0	4	4	3	3	0	1	2	3	5
Coronin-7	Mus musculus	CORO7_MOUSE	Q9D2V7	101 kDa	5	4	3	2	3	1	3	1	1	0
Cortactin, isoform CRA_a	Mus musculus	Q921L6_MOUSE	Q921L6	57 kDa	2	1	1	1	1	2	0	0	0	0
Creatine kinase B-type	Mus musculus	KCRB_MOUSE	Q04447	43 kDa	24	26	24	26	26	27	27	26	25	25
Creatine kinase U-type, mitochondrial	Mus musculus	KCRU_MOUSE	P30275	47 kDa	15	16	13	14	15	13	14	15	15	16
Crmp1 protein	Mus musculus	Q6P1J1_MOUSE	Q6P1J1	74 kDa	15	12	10	10	12	12	10	11	13	9
Crooked neck-like protein 1	Murinae	CRNL1_MOUSE	P63154	83 kDa	0	1	1	1	0	0	2	2	0	1
Crystallin, gamma E	Mus musculus	A2RTH4_MOUSE	A2RTH4	21 kDa	3	0	0	0	4	0	0	0	0	0
Crystallin, zeta	Mus musculus	Q80XR3_MOUSE	Q80XR3	35 kDa	3	6	4	5	6	4	5	3	6	3
Csde1 protein	Mus musculus	Q8JZN2_MOUSE	Q8JZN2 (+1)	86 kDa	4	4	4	2	6	7	7	3	0	2
cTAGE family member 5	Mus musculus	CTGE5_MOUSE	Q8R311	88 kDa	1	1	2	1	3	1	1	1	0	1
C-terminal-binding protein 1	Mus musculus	CTBP1_MOUSE	O88712	48 kDa	2	2	4	3	1	3	1	3	2	2
C-terminal-binding protein 2	Mus musculus	CTBP2_MOUSE	P56546	49 kDa	4	3	6	10	4	3	3	2	6	6
CUB and sushi domain-containing protein 3	Mus musculus	CSMD3_MOUSE	Q80T79	406 kDa	0	1	2	0	0	0	0	0	0	0
Cullin-1	Amniota	CUL1_MOUSE	Q9WTX6	90 kDa	4	7	6	7	4	4	6	3	5	4
Cullin-2	Mus musculus	CUL2_MOUSE	Q9D4H8	87 kDa	4	0	0	1	0	0	2	1	0	0
Cullin-3	Euarchontoglires	CUL3_MOUSE	Q9JLV5	89 kDa	16	20	19	19	18	16	18	12	14	12
Cullin-4A	Mus musculus	CUL4A_MOUSE	Q3TCH7	88 kDa	6	6	6	3	3	7	11	4	5	5
Cullin-4B	Mus musculus	CUL4B_MOUSE	A2A432	111 kDa	1	3	0	0	1	1	1	1	1	0
Cullin-5	Mus musculus	CUL5_MOUSE	Q9D5V5	91 kDa	16	15	14	14	13	13	18	12	13	14
Cullin-associated NEDD8-dissociated protein 1	Mus musculus	CAND1_MOUSE	Q6ZQ38	136 kDa	41	43	38	42	44	38	41	32	38	42
Cullin-associated NEDD8-dissociated protein 2	Mus musculus	CAND2_MOUSE	Q6ZQ73	136 kDa	3	2	2	0	2	0	1	1	0	0
Cyclic AMP-dependent transcription factor ATF-1	Mus musculus	ATF1_MOUSE	P81269 (+1)	29 kDa	1	1	1	0	1	0	2	1	1	1
Cyclin-dependent kinase 16	Mus musculus	CDK16_MOUSE	Q04735	56 kDa	2	0	1	1	2	1	1	0	1	1
Cyclin-dependent-like kinase 5	Boreoeutheria	CDK5_MOUSE	P49615	33 kDa	2	4	4	4	3	2	3	2	2	2
Cyclin-G-associated kinase	Mus musculus	GAK_MOUSE	Q99KY4	144 kDa	1	0	1	1	0	2	1	0	0	1
Cystatin-B	Mus musculus	CYTB_MOUSE	Q62426	11 kDa	1	2	5	2	6	4	4	7	1	3
Cystatin-C	Mus musculus	CYTC_MOUSE	P21460 (+1)	16 kDa	1	3	3	3	1	1	2	3	1	3
Cysteine--tRNA ligase, cytoplasmic	Mus musculus	SYCC_MOUSE	Q9ER72	95 kDa	9	8	6	6	6	2	4	4	3	2
Cytochrome b5 type B	Mus musculus	CYB5B_MOUSE	Q9CQX2	16 kDa	2	1	4	1	1	1	1	1	2	2
Cytochrome b-5, isoform CRA_a	Mus musculus	G5E850_MOUSE	G5E850	11 kDa	0	3	3	2	2	1	2	2	1	4
Cytochrome b-c1 complex subunit 1, mitochondrial	Tetrapoda	QCR1_MOUSE	Q9CZ13	53 kDa	1	2	10	12	2	2	8	3	11	13
Cytochrome b-c1 complex subunit 2, mitochondrial	Mus musculus	QCR2_MOUSE	Q9DB77	48 kDa	3	4	12	15	0	4	9	5	15	14
Cytochrome b-c1 complex subunit 7	Mus musculus	QCR7_MOUSE	Q9D855	14 kDa	0	1	5	6	1	1	6	0	6	7
Cytochrome b-c1 complex subunit 8	Mus musculus	QCR8_MOUSE	Q9CQ69	10 kDa	2	1	5	5	3	2	3	3	5	5
Cytochrome b-c1 complex subunit 9	Mus musculus	QCR9_MOUSE	Q8R1I1	7 kDa	1	0	1	3	0	0	1	0	3	1
Cytochrome b-c1 complex subunit Rieske, mitochondrial	Mus musculus	UCRI_MOUSE	Q9CR68	29 kDa	1	1	5	4	1	1	2	1	6	6
Cytochrome c oxidase assembly factor 3 homolog, mitochondrial	Mus musculus	COA3_MOUSE	Q9D2R6	12 kDa	0	0	2	2	0	1	1	2	1	2
Cytochrome c oxidase subunit 2	Murinae	COX2_MOUSE	P00405	26 kDa	4	2	7	6	5	5	6	4	6	6
Cytochrome c oxidase subunit 4 isoform 1, mitochondrial	Mus musculus	COX41_MOUSE	P19783	20 kDa	5	4	7	7	3	6	7	5	9	9
Cytochrome c oxidase subunit 4 isoform 2, mitochondrial	Mus musculus	COX42_MOUSE	Q91W29	20 kDa	0	0	1	0	0	0	0	0	1	2
Cytochrome c oxidase subunit 5A, mitochondrial	Mus musculus	COX5A_MOUSE	P12787	16 kDa	6	5	5	5	5	5	5	5	5	5
Cytochrome c oxidase subunit 5B, mitochondrial	Mus musculus	COX5B_MOUSE	P19536	14 kDa	2	3	5	5	2	4	5	3	6	7
Cytochrome c oxidase subunit 6B1	Murinae	CX6B1_MOUSE	P56391	10 kDa	0	1	4	3	0	3	2	3	3	6
Cytochrome c oxidase subunit 6C	Murinae	COX6C_MOUSE	Q9CPQ1	8 kDa	1	1	3	2	0	2	2	1	3	3
Cytochrome c oxidase subunit 7A2, mitochondrial	Mus musculus	CX7A2_MOUSE	P48771	9 kDa	0	0	1	1	0	0	1	0	1	2
Cytochrome c oxidase subunit NDUFA4	Murinae	NDUA4_MOUSE	Q62425	9 kDa	5	5	6	6	5	6	6	6	6	4
Cytochrome c, somatic	Euarchontoglires	CYC_MOUSE	P62897	12 kDa	10	11	11	10	10	9	11	11	10	9
Cytochrome c1, heme protein, mitochondrial	Mus musculus	CY1_MOUSE	Q9D0M3	35 kDa	2	0	5	5	0	1	3	0	5	5
Cytochrome P450, family 2, subfamily d, polypeptide 22	Mus musculus	Q91W87_MOUSE	Q91W87 (+1)	56 kDa	1	2	1	2	1	2	1	1	1	1
Cytoglobin	Mus musculus	CYGB_MOUSE	Q9CX80	21 kDa	5	4	9	2	4	6	3	4	3	4
Cytoplasmic aconitate hydratase	Mus musculus	ACOC_MOUSE	P28271 (+1)	98 kDa	23	24	23	24	24	26	22	16	21	23
Cytoplasmic dynein 1 heavy chain 1	Mus musculus	DYHC1_MOUSE	Q9JHU4	532 kDa	189	182	178	172	179	180	176	154	155	162
Cytoplasmic dynein 1 intermediate chain 2	Mus musculus	DC1I2_MOUSE	O88487	68 kDa	12	9	8	4	1	4	8	8	8	9
Cytoplasmic dynein 1 light intermediate chain 1	Mus musculus	DC1L1_MOUSE	Q8R1Q8	57 kDa	12	9	8	7	6	10	6	7	6	4
Cytoplasmic dynein 1 light intermediate chain 2	Mus musculus	DC1L2_MOUSE	Q6PDL0	54 kDa	2	2	1	1	0	0	1	0	1	1
Cytoplasmic dynein 2 heavy chain 1	Mus musculus	DYHC2_MOUSE	Q45VK7	492 kDa	4	4	3	3	3	3	1	2	3	2
Cytoplasmic FMR1-interacting protein 1	Mus musculus	CYFP1_MOUSE	Q7TMB8	145 kDa	1	2	1	2	2	1	1	2	1	1
Cytoplasmic FMR1-interacting protein 2	Mus musculus	CYFP2_MOUSE	Q5SQX6	146 kDa	18	19	14	14	15	14	13	12	14	11
Cytoskeleton-associated protein 4	Mus musculus	CKAP4_MOUSE	Q8BMK4	64 kDa	1	0	2	2	1	0	0	0	2	3
Cytoskeleton-associated protein 5	Mus musculus	CKAP5_MOUSE	A2AGT5	226 kDa	15	15	15	10	17	15	15	6	5	5
Cytosol aminopeptidase	Mus musculus	AMPL_MOUSE	Q9CPY7	56 kDa	1	2	2	1	2	3	2	3	1	3
Cytosolic 10-formyltetrahydrofolate dehydrogenase	Mus musculus	AL1L1_MOUSE	Q8R0Y6	99 kDa	7	15	15	11	13	16	15	10	16	15
Cytosolic acyl coenzyme A thioester hydrolase	Mus musculus	BACH_MOUSE	Q91V12	43 kDa	6	6	6	5	6	4	4	3	4	5
Cytosolic non-specific dipeptidase	Mus musculus	CNDP2_MOUSE	Q9D1A2	53 kDa	6	9	7	6	7	6	9	7	8	7
D-3-phosphoglycerate dehydrogenase	Mus musculus	SERA_MOUSE	Q61753	57 kDa	7	2	1	1	3	2	1	1	1	3
DAZ-associated protein 1	Murinae	DAZP1_MOUSE	Q9JII5	43 kDa	2	2	2	2	1	2	2	2	2	2
D-beta-hydroxybutyrate dehydrogenase, mitochondrial	Mus musculus	BDH_MOUSE	Q80XN0	38 kDa	5	4	3	4	4	3	3	3	3	3
DCC-interacting protein 13-alpha	Mus musculus	DP13A_MOUSE	Q8K3H0	79 kDa	8	6	8	3	4	7	5	4	5	3
DCC-interacting protein 13-beta	Mus musculus	DP13B_MOUSE	Q8K3G9	74 kDa	1	1	1	2	0	1	0	1	1	0
D-dopachrome decarboxylase	Mus musculus	DOPD_MOUSE	O35215	13 kDa	9	8	7	9	11	8	9	8	9	8
DEAD (Asp-Glu-Ala-Asp) box polypeptide 21	Mus musculus	Q6PCP0_MOUSE	Q6PCP0 (+1)	94 kDa	7	3	3	4	4	4	4	2	3	2
DEAH (Asp-Glu-Ala-His) box polypeptide 16, isoform CRA_a	Mus musculus	G3X8X0_MOUSE	G3X8X0 (+1)	119 kDa	5	3	1	1	2	2	2	3	1	2
DEAH (Asp-Glu-Ala-His) box polypeptide 38	Mus musculus	Q80X98_MOUSE	Q80X98	141 kDa	0	3	2	3	2	2	3	2	2	1
Death-inducer obliterator 1	Mus musculus	DIDO1_MOUSE	Q8C9B9	247 kDa	1	1	1	2	1	1	1	0	1	0
Dehydrogenase/reductase SDR family member 1	Mus musculus	DHRS1_MOUSE	Q99L04	34 kDa	1	1	2	1	1	0	1	2	2	2
Delta-1-pyrroline-5-carboxylate synthase	Mus musculus	P5CS_MOUSE	Q9Z110	87 kDa	2	2	1	0	0	2	2	1	2	3
Delta-aminolevulinic acid dehydratase	Mus musculus	HEM2_MOUSE	P10518	36 kDa	4	1	1	0	3	1	0	2	0	1
Dephospho-CoA kinase domain-containing protein	Mus musculus	DCAKD_MOUSE	Q8BHC4	26 kDa	1	0	2	0	1	1	0	0	0	2
Derlin-1	Murinae	DERL1_MOUSE	Q99J56	29 kDa	2	0	0	0	0	0	0	0	0	0
Desmoglein-1-beta	Mus musculus	DSG1B_MOUSE	Q7TSF1	114 kDa	2	0	0	0	0	0	0	0	0	0
Desmoglein-4	Mus musculus	DSG4_MOUSE	Q7TMD7	114 kDa	1	0	0	0	0	0	0	2	0	0
Desmoplakin	Mus musculus	DESP_MOUSE	E9Q557	333 kDa	30	1	1	1	1	1	1	11	1	1
Destrin	Mus	DEST_MOUSE	Q9R0P5	19 kDa	7	4	7	3	8	4	5	5	5	4
Developmentally-regulated GTP-binding protein 1	Boreoeutheria	DRG1_MOUSE	P32233 (+1)	41 kDa	1	0	1	1	1	1	0	1	2	0
Dhx36 protein	Mus musculus	B2RQS6_MOUSE	B2RQS6	114 kDa	3	1	3	2	2	2	1	1	2	2
Diablo homolog, mitochondrial	Mus musculus	DBLOH_MOUSE	Q9JIQ3	27 kDa	0	1	1	1	0	3	1	1	2	1
Diacylglycerol kinase epsilon	Mus musculus	DGKE_MOUSE	Q9R1C6	64 kDa	1	1	1	1	1	1	1	1	2	2
Diamine acetyltransferase 2	Mus musculus	SAT2_MOUSE	Q6P8J2	19 kDa	2	2	1	1	2	2	2	2	2	3
Dihydrolipoyl dehydrogenase, mitochondrial	Mus musculus	DLDH_MOUSE	O08749	54 kDa	13	12	12	11	12	12	12	11	13	11
Dihydrolipoyllysine-residue acetyltransferase component of pyruvate dehydrogenase complex, mitochondrial	Mus musculus	ODP2_MOUSE	Q8BMF4	68 kDa	11	11	12	12	10	10	11	10	13	9
Dihydrolipoyllysine-residue succinyltransferase component of 2-oxoglutarate dehydrogenase complex, mitochondrial	Mus musculus	ODO2_MOUSE	Q9D2G2	49 kDa	5	6	7	6	5	9	6	9	8	7
Dihydropteridine reductase	Mus musculus	DHPR_MOUSE	Q8BVI4	26 kDa	4	4	6	4	5	8	5	5	7	5
Dihydropyrimidinase-like 4	Mus musculus	Q3TMU8_MOUSE	Q3TMU8	62 kDa	9	13	13	12	11	11	11	11	10	11
Dihydropyrimidinase-related protein 2	Murinae	DPYL2_MOUSE	O08553	62 kDa	30	33	31	30	31	30	30	30	30	29
Dihydropyrimidinase-related protein 3	Mus musculus	DPYL3_MOUSE	Q62188	62 kDa	17	21	16	15	18	19	14	15	13	16
Dihydropyrimidinase-related protein 5	Mus musculus	DPYL5_MOUSE	Q9EQF6	62 kDa	8	10	11	10	10	10	9	9	9	11
Dipeptidyl aminopeptidase-like protein 6	Mus musculus	DPP6_MOUSE	Q9Z218	91 kDa	0	1	2	2	1	2	0	0	2	2
Dipeptidylpeptidase 3	Mus musculus	Q6NXZ0_MOUSE	Q6NXZ0 (+1)	83 kDa	9	9	2	0	1	1	8	6	7	3
Diphosphoinositol polyphosphate phosphohydrolase 1	Mus musculus	NUDT3_MOUSE	Q9JI46	19 kDa	1	3	3	3	3	3	3	3	3	3
Disco-interacting protein 2 homolog B	Mus musculus	DIP2B_MOUSE	Q3UH60	171 kDa	1	1	1	1	3	4	0	0	2	1
Disks large homolog 1	Mus musculus	DLG1_MOUSE	Q811D0	100 kDa	4	4	5	4	3	3	3	3	2	2
Disks large homolog 2	Mus musculus	DLG2_MOUSE	Q91XM9	95 kDa	2	2	4	4	5	2	1	2	3	2
Disks large homolog 4	Mus musculus	DLG4_MOUSE	Q62108	80 kDa	4	3	11	13	4	2	0	4	11	10
DmX-like protein 2	Mus musculus	DMXL2_MOUSE	Q8BPN8	338 kDa	21	29	28	32	31	27	28	19	29	26
DNA (cytosine-5)-methyltransferase	Mus musculus	Q7TSJ0_MOUSE	Q7TSJ0	184 kDa	3	2	4	3	4	2	1	2	2	1
DNA damage-binding protein 1	Mus musculus	DDB1_MOUSE	Q3U1J4	127 kDa	24	25	23	27	29	23	24	17	25	20
DNA mismatch repair protein Msh6	Mus musculus	MSH6_MOUSE	P54276	151 kDa	1	2	1	1	1	2	1	1	1	1
DNA polymerase delta catalytic subunit	Mus musculus	DPOD1_MOUSE	P52431 (+1)	124 kDa	2	4	2	5	6	5	6	2	3	5
DNA polymerase zeta catalytic subunit	Mus musculus	DPOLZ_MOUSE	Q61493	351 kDa	0	1	1	0	1	1	1	0	1	2
DNA topoisomerase 1	Mus musculus	TOP1_MOUSE	Q04750	91 kDa	4	3	5	6	4	3	1	0	7	6
DNA topoisomerase 2-beta	Mus musculus	TOP2B_MOUSE	Q64511	182 kDa	1	2	2	2	2	2	2	2	7	9
DNA topoisomerase 2-binding protein 1	Mus musculus	TOPB1_MOUSE	Q6ZQF0	169 kDa	1	2	1	0	1	1	0	0	1	1
DNA-(apurinic or apyrimidinic site) lyase	Mus musculus	APEX1_MOUSE	P28352	35 kDa	5	7	4	7	5	3	7	5	4	6
DNA-directed RNA polymerase II subunit RPB1	Mus musculus	RPB1_MOUSE	P08775	217 kDa	6	6	6	6	8	10	9	4	6	7
DNA-directed RNA polymerase II subunit RPB2	Mus musculus	RPB2_MOUSE	Q8CFI7	134 kDa	4	4	8	7	7	8	6	4	7	6
DNA-directed RNA polymerases I, II, and III subunit RPABC1	Murinae	RPAB1_MOUSE	Q80UW8	25 kDa	1	0	2	0	0	0	1	0	1	3
DnaJ (Hsp40) homolog, subfamily C, member 5, isoform CRA_b	Mus musculus	G5E8T0_MOUSE	G5E8T0 (+1)	19 kDa	4	2	4	4	4	3	4	4	4	4
DnaJ homolog subfamily A member 1	Muroidea	DNJA1_MOUSE	P63037	45 kDa	0	0	2	1	1	0	1	0	0	0
DnaJ homolog subfamily A member 2	Murinae	DNJA2_MOUSE	Q9QYJ0	46 kDa	5	6	6	7	5	5	5	4	5	6
DnaJ homolog subfamily C member 8	Boreoeutheria	DNJC8_MOUSE	Q6NZB0	30 kDa	3	0	0	0	1	2	2	1	1	1
DnaJ homolog subfamily C member 9	Mus musculus	DNJC9_MOUSE	Q91WN1	30 kDa	2	2	0	0	2	2	3	2	0	0
Dolichol-phosphate mannosyltransferase subunit 1	Mus musculus	DPM1_MOUSE	O70152	29 kDa	0	1	1	1	0	1	0	0	1	2
Dolichyl-diphosphooligosaccharide--protein glycosyltransferase 48 kDa subunit	Mus musculus	OST48_MOUSE	O54734	49 kDa	1	2	4	5	2	2	3	2	5	4
Dolichyl-diphosphooligosaccharide--protein glycosyltransferase subunit 1	Mus musculus	RPN1_MOUSE	Q91YQ5	69 kDa	0	2	5	4	1	1	2	2	7	6
Double-strand-break repair protein rad21 homolog	Mus musculus	RAD21_MOUSE	Q61550	72 kDa	4	4	4	4	4	2	2	2	3	2
Dr1-associated corepressor	Mus musculus	NC2A_MOUSE	Q9D6N5	22 kDa	3	2	2	1	2	2	1	1	1	1
Drebrin	Mus musculus	DREB_MOUSE	Q9QXS6	77 kDa	1	0	4	3	0	0	1	0	1	3
Drebrin-like protein	Mus musculus	DBNL_MOUSE	Q62418	49 kDa	3	3	3	1	4	2	3	4	1	2
D-tyrosyl-tRNA(Tyr) deacylase 1	Mus musculus	DTD1_MOUSE	Q9DD18	23 kDa	1	2	0	0	0	0	1	1	1	0
Dual specificity mitogen-activated protein kinase kinase 1	Mus musculus	MP2K1_MOUSE	P31938 (+1)	43 kDa	3	1	5	2	3	3	2	3	3	3
Dual specificity phosphatase 28	Mus musculus	DUS28_MOUSE	Q8BTR5	18 kDa	0	1	1	0	2	3	1	3	2	1
Dual specificity protein phosphatase 3	Mus musculus	DUS3_MOUSE	Q9D7X3	20 kDa	4	5	6	4	6	6	3	5	5	3
Dynactin subunit 1	Mus musculus	DCTN1_MOUSE	O08788	142 kDa	33	27	32	28	37	34	33	26	24	27
Dynactin subunit 2	Mus musculus	DCTN2_MOUSE	Q99KJ8	44 kDa	9	6	9	7	6	8	7	7	6	8
Dynactin subunit 3	Mus musculus	DCTN3_MOUSE	Q9Z0Y1	21 kDa	3	5	5	3	2	6	6	5	5	3
Dynactin subunit 5	Sciurognathi	DCTN5_MOUSE	Q9QZB9	20 kDa	0	2	2	1	2	1	2	2	2	1
Dynamin-1	Mus musculus	DYN1_MOUSE	P39053	98 kDa	57	57	53	59	59	60	57	51	55	50
Dynamin-1-like protein	Mus musculus	DNM1L_MOUSE	Q8K1M6	83 kDa	18	16	13	9	9	8	20	14	14	10
Dynamin-2	Mus musculus	DYN2_MOUSE	P39054	98 kDa	1	2	3	1	1	1	1	1	0	1
Dynamin-3	Mus musculus	DYN3_MOUSE	Q8BZ98	97 kDa	25	26	29	23	30	26	28	20	26	27
Dynamin-like 120 kDa protein, mitochondrial	Mus musculus	OPA1_MOUSE	P58281	111 kDa	17	25	21	17	21	20	16	10	17	17
Dynein heavy chain 12, axonemal	Mus musculus	DYH12_MOUSE	Q3V0Q1	356 kDa	0	0	0	0	1	2	0	0	0	0
Dynein light chain 2, cytoplasmic	Mus musculus	D6RIN4_MOUSE	D6RIN4	6 kDa	5	3	4	3	5	4	3	2	5	4
Dynein light chain roadblock-type 1	Boreoeutheria	DLRB1_MOUSE	P62627	11 kDa	2	3	4	3	2	2	3	3	3	3
Dynein, axonemal, heavy chain 9	Mus musculus	B1AR51_MOUSE	B1AR51	512 kDa	2	1	2	1	1	1	1	1	1	1
Dystonin	Mus musculus	DYST_MOUSE	Q91ZU6	834 kDa	1	0	2	1	0	0	0	1	1	2
Dystroglycan	Murinae	DAG1_MOUSE	Q62165	97 kDa	0	1	2	1	1	1	1	1	1	1
Dystrophin	Mus musculus	DMD_MOUSE	P11531	426 kDa	1	1	0	1	1	3	1	1	0	1
E2/E3 hybrid ubiquitin-protein ligase UBE2O	Mus musculus	UBE2O_MOUSE	Q6ZPJ3	141 kDa	7	4	4	2	4	2	3	1	2	2
E3 SUMO-protein ligase RanBP2	Mus musculus	RBP2_MOUSE	Q9ERU9	341 kDa	1	1	5	7	1	3	0	1	2	5
E3 ubiquitin-protein ligase BRE1A	Mus musculus	BRE1A_MOUSE	Q5DTM8	114 kDa	1	2	0	0	1	3	1	0	0	2
E3 ubiquitin-protein ligase HECTD1	Mus musculus	HECD1_MOUSE	Q69ZR2	290 kDa	3	1	0	1	0	1	1	0	1	2
E3 ubiquitin-protein ligase HUWE1	Mus musculus	HUWE1_MOUSE	Q7TMY8	483 kDa	14	13	13	19	22	26	19	15	15	14
E3 ubiquitin-protein ligase NEDD4	Mus musculus	NEDD4_MOUSE	P46935	103 kDa	13	11	11	10	15	11	13	9	9	12
E3 ubiquitin-protein ligase RBBP6	Mus	RBBP6_MOUSE	P97868	200 kDa	1	1	2	1	1	1	1	1	0	1
E3 ubiquitin-protein ligase RNF123	Mus musculus	RN123_MOUSE	Q5XPI3	149 kDa	0	1	1	2	0	0	0	0	0	0
E3 ubiquitin-protein ligase TRIP12	Mus musculus	TRIPC_MOUSE	G5E870	224 kDa	3	2	2	1	3	2	0	1	2	1
E3 ubiquitin-protein ligase UBR3	Mus musculus	UBR3_MOUSE	Q5U430	213 kDa	2	1	1	0	1	0	2	1	0	1
E3 ubiquitin-protein ligase UBR4	Mus musculus	UBR4_MOUSE	A2AN08	572 kDa	15	13	12	10	16	9	11	6	4	11
E3 UFM1-protein ligase 1	Mus musculus	UFL1_MOUSE	Q8CCJ3	90 kDa	2	0	1	0	0	0	0	0	0	0
Early endosome antigen 1	Mus musculus	EEA1_MOUSE	Q8BL66	161 kDa	1	1	1	0	2	3	1	0	0	1
Echinoderm microtubule-associated protein-like 1	Mus musculus	EMAL1_MOUSE	Q05BC3	90 kDa	2	2	0	0	0	0	2	0	0	0
Echinoderm microtubule-associated protein-like 3	Mus musculus	EMAL3_MOUSE	Q8VC03	96 kDa	1	1	2	1	1	2	0	0	2	2
EF-hand domain-containing protein D2	Mus musculus	EFHD2_MOUSE	Q9D8Y0	27 kDa	1	2	1	1	2	2	1	2	2	0
EH domain-containing protein 3	Mus musculus	EHD3_MOUSE	Q9QXY6	61 kDa	1	4	3	1	4	3	4	4	2	3
EKC/KEOPS complex subunit Lage3	Mus musculus	LAGE3_MOUSE	Q9CR70	16 kDa	1	1	1	0	1	1	1	2	0	1
EKC/KEOPS complex subunit Tprkb	Mus musculus	TPRKB_MOUSE	Q8QZZ7	20 kDa	2	1	3	1	3	2	2	2	1	1
ELAV-like protein 1	Muroidea	ELAV1_MOUSE	P70372	36 kDa	6	8	6	8	9	10	7	8	11	8
Electron transfer flavoprotein subunit alpha, mitochondrial	Mus musculus	ETFA_MOUSE	Q99LC5	35 kDa	9	12	9	11	11	8	9	11	10	10
Electron transfer flavoprotein subunit beta	Mus musculus	ETFB_MOUSE	Q9DCW4	28 kDa	4	7	6	5	6	7	7	7	6	6
Electroneutral sodium bicarbonate exchanger 1	Muridae	S4A8_MOUSE	Q8JZR6	122 kDa	1	0	1	4	0	0	0	0	2	2
ELMO domain-containing protein 2	Mus musculus	ELMD2_MOUSE	Q8BGF6	35 kDa	2	0	2	2	1	2	0	1	0	0
Elongation factor 1-alpha 1	Boreoeutheria	EF1A1_MOUSE	P10126	50 kDa	19	19	16	19	17	18	17	19	17	17
Elongation factor 1-alpha 2	Murinae	EF1A2_MOUSE	P62631	50 kDa	6	6	6	6	6	6	6	5	6	5
Elongation factor 1-beta	Mus musculus	EF1B_MOUSE	O70251	25 kDa	3	3	4	0	1	3	3	0	1	3
Elongation factor 1-delta	Mus musculus	EF1D_MOUSE	P57776	31 kDa	3	2	2	2	1	3	2	2	1	1
Elongation factor 1-gamma	Mus musculus	EF1G_MOUSE	Q9D8N0	50 kDa	7	5	5	6	6	8	4	4	5	5
Elongation factor 2	Tetrapoda	EF2_MOUSE	P58252	95 kDa	44	41	39	42	43	37	38	35	40	36
Elongation factor G, mitochondrial	Mus musculus	EFGM_MOUSE	Q8K0D5	84 kDa	1	2	2	0	0	2	1	1	1	2
Elongation factor Tu	Mus musculus	D3YVN7_MOUSE	D3YVN7 (+1)	50 kDa	7	12	11	9	9	9	8	8	11	10
Elongation factor Tu GTP-binding domain-containing protein 1	Mus musculus	ETUD1_MOUSE	Q8C0D5	126 kDa	2	0	0	0	3	1	1	0	1	1
Elongator complex protein 1	Mus musculus	ELP1_MOUSE	Q7TT37	150 kDa	7	7	5	7	9	5	6	1	3	3
Elongator complex protein 3	Mus musculus	ELP3_MOUSE	Q9CZX0	62 kDa	1	2	1	0	2	1	0	0	1	1
Emopamil-binding protein-like	Mus musculus	EBPL_MOUSE	Q9D0P0	23 kDa	0	0	1	1	0	1	1	1	2	2
Endophilin-A1	Mus musculus	SH3G2_MOUSE	Q62420	40 kDa	8	11	9	8	8	11	9	9	7	7
Endoplasmic reticulum aminopeptidase 1	Mus musculus	ERAP1_MOUSE	Q9EQH2	107 kDa	1	2	2	1	3	1	1	1	1	3
Endoplasmic reticulum resident protein 29	Mus musculus	ERP29_MOUSE	P57759	29 kDa	2	2	2	1	1	2	2	2	2	2
Endoplasmic reticulum-Golgi intermediate compartment protein 1	Mus musculus	ERGI1_MOUSE	Q9DC16	33 kDa	0	0	1	2	0	0	0	0	0	0
Endoplasmin	Mus musculus	ENPL_MOUSE	P08113 (+1)	92 kDa	32	44	37	39	41	39	38	39	38	38
Endothelial differentiation-related factor 1	Muroidea	EDF1_MOUSE	Q9JMG1	16 kDa	1	6	7	4	4	3	4	3	5	5
ENH1	Mus musculus	Q2Q7P0_MOUSE	Q2Q7P0 (+1)	63 kDa	0	1	1	1	1	1	2	1	1	0
Enhancer of mRNA decapping 4, isoform CRA_b	Mus musculus	G5E896_MOUSE	G5E896	152 kDa	6	2	2	1	3	3	2	3	3	1
Enolase-phosphatase E1	Mus musculus	ENOPH_MOUSE	Q8BGB7	29 kDa	4	4	4	4	5	5	4	3	3	4
Enoyl-CoA delta isomerase 1, mitochondrial	Mus musculus	ECI1_MOUSE	P42125	32 kDa	4	3	4	4	3	4	4	2	3	3
Enoyl-CoA hydratase, mitochondrial	Mus musculus	ECHM_MOUSE	Q8BH95	31 kDa	9	6	6	7	7	6	9	8	6	8
Ensconsin	Mus musculus	MAP7_MOUSE	O88735	82 kDa	1	2	1	4	4	1	3	2	1	0
Epidermal growth factor receptor	Mus musculus	EGFR_MOUSE	Q01279 (+1)	135 kDa	0	1	1	1	1	1	2	1	0	1
Epidermal growth factor receptor substrate 15-like 1	Mus musculus	EP15R_MOUSE	Q60902	99 kDa	5	7	3	4	5	6	4	2	2	4
Epimerase family protein SDR39U1	Mus musculus	D39U1_MOUSE	Q5M8N4	33 kDa	1	2	1	2	3	2	1	1	2	2
EPM2A-interacting protein 1	Mus musculus	EPMIP_MOUSE	Q8VEH5	70 kDa	2	2	3	3	1	2	3	3	1	1
Epsin-1	Mus musculus	EPN1_MOUSE	Q80VP1	60 kDa	2	0	1	1	1	1	3	1	1	0
ER membrane protein complex subunit 1	Mus musculus	EMC1_MOUSE	Q8C7X2	112 kDa	1	1	1	4	1	1	3	0	4	3
ER membrane protein complex subunit 8	Mus musculus	EMC8_MOUSE	O70378	23 kDa	0	1	2	1	1	1	0	1	2	1
Erlin-2	Mus musculus	ERLN2_MOUSE	Q8BFZ9	38 kDa	5	2	6	6	1	4	3	1	7	7
Erythrocyte protein band 4.1-like 2, isoform CRA_c	Mus musculus	Q80UE5_MOUSE	Q80UE5	102 kDa	2	2	2	2	2	2	2	2	2	2
ES1 protein homolog, mitochondrial	Mus musculus	ES1_MOUSE	Q9D172	28 kDa	3	3	2	2	3	4	3	3	2	4
Estradiol 17 beta-dehydrogenase 5	Mus musculus	DHB5_MOUSE	P70694	37 kDa	0	0	1	2	2	1	1	1	1	2
Estradiol 17-beta-dehydrogenase 11	Mus musculus	DHB11_MOUSE	Q9EQ06	33 kDa	1	2	2	1	1	0	1	2	2	1
Estradiol 17-beta-dehydrogenase 8	Mus musculus	DHB8_MOUSE	P50171	27 kDa	0	2	2	1	1	2	2	2	1	1
Eukaryotic initiation factor 4A-II	Mus musculus	E9Q561_MOUSE	E9Q561	36 kDa	5	4	4	6	3	6	6	4	5	4
Eukaryotic initiation factor 4A-III	Mus musculus	IF4A3_MOUSE	Q91VC3	47 kDa	7	6	8	7	6	9	5	6	7	8
Eukaryotic peptide chain release factor GTP-binding subunit ERF3A	Mus musculus	ERF3A_MOUSE	Q8R050	69 kDa	2	0	0	1	1	2	0	0	0	0
Eukaryotic translation elongation factor 1 epsilon-1	Mus musculus	MCA3_MOUSE	Q9D1M4	20 kDa	0	1	1	0	0	2	0	1	1	1
Eukaryotic translation initiation factor 1	Amniota	EIF1_MOUSE	P48024	13 kDa	0	3	2	2	1	2	3	3	2	0
Eukaryotic translation initiation factor 1A	Muroidea	IF1A_MOUSE	Q60872	17 kDa	2	0	2	0	0	2	1	1	1	1
Eukaryotic translation initiation factor 2 subunit 1	Boreoeutheria	IF2A_MOUSE	Q6ZWX6	36 kDa	5	3	4	5	5	2	4	5	5	4
Eukaryotic translation initiation factor 2 subunit 2	Mus musculus	IF2B_MOUSE	Q99L45	38 kDa	0	4	1	1	3	0	1	1	1	0
Eukaryotic translation initiation factor 2 subunit 3, X-linked	Mus musculus	IF2G_MOUSE	Q9Z0N1	51 kDa	4	5	5	4	5	2	3	4	5	4
Eukaryotic translation initiation factor 3 subunit A	root	EIF3A_MOUSE	P23116	162 kDa	24	15	12	13	17	22	16	10	13	13
Eukaryotic translation initiation factor 3 subunit B	Mus musculus	EIF3B_MOUSE	Q8JZQ9	91 kDa	5	2	1	4	1	4	3	1	3	4
Eukaryotic translation initiation factor 3 subunit C	Mus musculus	EIF3C_MOUSE	Q8R1B4	106 kDa	6	7	5	8	6	7	5	5	8	8
Eukaryotic translation initiation factor 3 subunit F	Mus musculus	EIF3F_MOUSE	Q9DCH4	38 kDa	1	2	1	1	2	2	2	2	2	3
Eukaryotic translation initiation factor 3 subunit L	Mus musculus	EIF3L_MOUSE	Q8QZY1	67 kDa	2	1	1	2	1	1	1	2	2	2
Eukaryotic translation initiation factor 4 gamma 1	Mus musculus	IF4G1_MOUSE	Q6NZJ6	176 kDa	5	2	4	1	9	2	2	1	1	0
Eukaryotic translation initiation factor 4 gamma 3	Mus musculus	IF4G3_MOUSE	Q80XI3	175 kDa	6	10	10	7	9	9	7	7	6	4
Eukaryotic translation initiation factor 4, gamma 2	Mus musculus	A0JNY7_MOUSE	A0JNY7	102 kDa	8	9	11	8	10	8	7	4	3	5
Eukaryotic translation initiation factor 4B	Mus musculus	IF4B_MOUSE	Q8BGD9	69 kDa	3	5	1	4	2	2	4	5	2	2
Eukaryotic translation initiation factor 4H	Mus musculus	IF4H_MOUSE	Q9WUK2	27 kDa	7	6	7	6	6	6	5	6	6	3
Eukaryotic translation initiation factor 5	Mus musculus	IF5_MOUSE	P59325	49 kDa	1	0	0	0	1	2	1	2	1	1
Eukaryotic translation initiation factor 5B	Murinae	IF2P_MOUSE	Q05D44	138 kDa	2	1	1	1	1	1	1	0	1	0
Excitatory amino acid transporter 1	Mus musculus	EAA1_MOUSE	P56564	60 kDa	3	3	3	4	3	3	3	4	4	4
Exocrine gland-secreting peptide 15	Mus musculus	A8R0U8_MOUSE	A8R0U8	10 kDa	0	1	0	1	0	2	0	1	0	2
Exosome complex exonuclease RRP44	Mus musculus	RRP44_MOUSE	Q9CSH3	109 kDa	8	6	6	6	5	6	6	3	5	5
Exosome component 10, isoform CRA_c	Mus musculus	Q3UNK6_MOUSE	Q3UNK6	101 kDa	2	1	1	0	3	1	1	0	1	1
Exportin 5	Mus musculus	A2RRJ4_MOUSE	A2RRJ4 (+1)	137 kDa	11	11	8	7	11	11	9	8	9	8
Exportin-1	Mus musculus	XPO1_MOUSE	Q6P5F9	123 kDa	20	21	16	19	22	20	20	15	19	19
Exportin-2	Mus musculus	XPO2_MOUSE	Q9ERK4	110 kDa	25	24	22	23	27	20	21	17	21	24
Exportin-7	Mus musculus	XPO7_MOUSE	Q9EPK7	124 kDa	7	7	4	7	10	9	7	2	3	7
Extended synaptotagmin-1	Mus musculus	ESYT1_MOUSE	Q3U7R1	122 kDa	2	2	2	2	2	2	2	3	2	3
Ezrin	Mus musculus	EZRI_MOUSE	P26040	69 kDa	6	0	0	1	4	2	2	2	0	4
F-actin-capping protein subunit alpha-2	Murinae	CAZA2_MOUSE	P47754	33 kDa	4	3	3	3	3	3	3	3	1	2
F-actin-capping protein subunit beta	Mus musculus	CAPZB_MOUSE	P47757	31 kDa	4	5	4	4	4	6	5	4	4	4
FAD synthase	Mus musculus	FAD1_MOUSE	Q8R123	55 kDa	1	1	1	0	2	1	1	1	1	0
Far upstream element (FUSE) binding protein 1	Mus musculus	Q0P6B2_MOUSE	Q0P6B2 (+1)	67 kDa	8	7	6	5	5	6	9	9	8	4
Far upstream element-binding protein 2	Mus musculus	FUBP2_MOUSE	Q3U0V1	77 kDa	29	30	27	30	30	30	29	23	27	26
Farnesyl diphosphate synthetase	Mus musculus	Q5M8R9_MOUSE	Q5M8R9 (+1)	41 kDa	5	5	4	4	4	4	5	4	4	3
Fas apoptotic inhibitory molecule 1	Mus musculus	FAIM1_MOUSE	Q9WUD8	20 kDa	6	2	6	2	8	6	4	5	4	3
FAS-associated factor 2	Mus musculus	FAF2_MOUSE	Q3TDN2	52 kDa	0	0	2	1	1	0	1	1	1	1
Fascin	Mus musculus	FSCN1_MOUSE	Q61553	55 kDa	9	10	9	8	7	6	9	7	8	8
Fatty acid synthase	Mus musculus	FAS_MOUSE	P19096	272 kDa	47	43	42	46	47	49	44	37	47	42
Fatty acid-binding protein, epidermal	Mus musculus	FABP5_MOUSE	Q05816	15 kDa	17	2	3	0	11	3	2	4	2	6
Fatty acid-binding protein, heart	Mus musculus	FABPH_MOUSE	P11404	15 kDa	3	4	2	2	2	3	2	2	2	1
F-box only protein 2	Mus musculus	FBX2_MOUSE	Q80UW2	34 kDa	1	2	1	2	1	1	1	1	1	1
Ferritin heavy chain	Mus musculus	FRIH_MOUSE	P09528	21 kDa	2	2	3	2	2	5	4	3	3	2
Ferritin light chain 1	Mus musculus	FRIL1_MOUSE	P29391	21 kDa	3	3	4	3	4	4	4	3	4	3
Fibrinogen beta chain	Mus musculus	FIBB_MOUSE	Q8K0E8	55 kDa	0	0	2	0	1	0	0	1	0	0
Fibrinogen gamma chain	Mus musculus	FIBG_MOUSE	Q8VCM7	49 kDa	0	1	1	0	2	1	1	1	0	0
Fibroblast growth factor 1	Murinae	FGF1_MOUSE	P61148	17 kDa	0	2	1	1	1	2	2	1	1	1
Fibroblast growth factor 2	Mus musculus	FGF2_MOUSE	P15655 (+1)	17 kDa	0	0	0	0	0	0	0	0	0	2
Fibrous sheath-interacting protein 2	Mus musculus	FSIP2_MOUSE	A2ARZ3	785 kDa	2	1	2	3	1	1	1	4	1	2
Filamin-A	Mus musculus	FLNA_MOUSE	Q8BTM8	281 kDa	26	28	54	13	41	24	27	28	13	25
Filamin-B	Mus musculus	FLNB_MOUSE	Q80X90	278 kDa	7	1	2	0	8	4	0	2	3	1
Filensin	Mus musculus	BFSP1_MOUSE	A2AMT1	74 kDa	28	0	0	0	2	0	0	0	0	1
Fission 1 (Mitochondrial outer membrane) homolog (Yeast), isoform CRA_c	Mus musculus	G3X9U9_MOUSE	G3X9U9	16 kDa	3	4	3	4	4	5	4	4	4	4
Flap endonuclease 1	Mus musculus	FEN1_MOUSE	P39749	42 kDa	1	1	4	3	1	3	1	0	2	3
Flavin reductase (NADPH)	Mus musculus	BLVRB_MOUSE	Q923D2	22 kDa	1	1	3	0	2	1	3	2	1	0
Folh1 protein	Mus musculus	Q0VDM6_MOUSE	Q0VDM6	81 kDa	0	0	0	0	0	3	1	0	3	0
Forkhead box protein K1	Mus musculus	FOXK1_MOUSE	P42128	75 kDa	1	3	1	1	2	1	2	0	0	0
Frataxin, mitochondrial	Mus musculus	FRDA_MOUSE	O35943	23 kDa	0	0	1	1	0	1	2	1	1	1
Fructose-bisphosphate aldolase A	Tetrapoda	ALDOA_MOUSE	P05064	39 kDa	30	33	31	36	34	32	33	33	34	33
Fructose-bisphosphate aldolase C	Mus musculus	ALDOC_MOUSE	P05063	39 kDa	21	21	18	20	21	23	18	22	20	20
Fucose mutarotase	Mus musculus	FUCM_MOUSE	Q8R2K1	17 kDa	2	2	2	2	2	2	1	2	2	2
Fumarate hydratase, mitochondrial	Mus musculus	FUMH_MOUSE	P97807	54 kDa	10	12	14	13	12	12	11	14	11	7
Fumarylacetoacetate hydrolase domain-containing protein 2A	Muroidea	FAHD2_MOUSE	Q3TC72	35 kDa	2	1	1	1	1	1	1	1	2	2
FYVE and coiled-coil domain-containing protein 1	Mus musculus	FYCO1_MOUSE	Q8VDC1	162 kDa	3	4	4	1	2	2	3	1	1	1
G protein-regulated inducer of neurite outgrowth 1	Mus musculus	GRIN1_MOUSE	Q3UNH4	95 kDa	2	6	6	5	5	1	3	1	0	1
Galectin-1	Mus musculus	LEG1_MOUSE	P16045	15 kDa	1	3	4	1	2	2	3	3	2	4
Galectin-related protein	Boreoeutheria	LEGL_MOUSE	Q8VED9	19 kDa	6	4	5	5	5	5	3	5	5	5
Gamma-adducin	Mus musculus	ADDG_MOUSE	Q9QYB5	79 kDa	7	8	8	6	4	8	10	9	8	6
Gamma-aminobutyraldehyde dehydrogenase	Mus musculus	A7VL18_MOUSE	A7VL18 (+1)	54 kDa	2	5	2	3	1	4	5	3	3	4
Gamma-aminobutyric acid type B receptor subunit 1	Mus musculus	GABR1_MOUSE	Q9WV18	108 kDa	0	1	1	2	1	0	0	0	2	2
Gamma-crystallin A	Mus musculus	CRGA_MOUSE	P04345	21 kDa	4	0	0	0	3	0	0	0	0	0
Gamma-crystallin B	Mus musculus	CRGB_MOUSE	P04344	21 kDa	7	0	0	0	4	2	0	0	1	2
Gamma-crystallin C	Mus musculus	CRGC_MOUSE	Q61597	21 kDa	16	2	3	0	11	3	2	2	3	6
Gamma-crystallin D	Murinae	CRGD_MOUSE	P04342	21 kDa	18	2	5	0	16	4	2	2	2	5
Gamma-crystallin N	Mus musculus	CRGN_MOUSE	Q8VHL5	21 kDa	5	0	0	0	1	0	0	0	0	0
Gamma-enolase	Mus musculus	ENOG_MOUSE	P17183	47 kDa	14	13	15	15	15	19	15	15	17	17
Gamma-glutamyltransferase 7	Mus musculus	GGT7_MOUSE	Q99JP7	70 kDa	1	3	2	2	0	0	2	1	1	2
Gamma-soluble NSF attachment protein	Mus musculus	SNAG_MOUSE	Q9CWZ7	35 kDa	3	2	4	3	1	2	3	1	3	1
Gamma-synuclein	Mus musculus	SYUG_MOUSE	Q9Z0F7	13 kDa	7	6	9	5	9	11	7	11	7	6
Ganglioside-induced differentiation-associated protein 1-like 1	Mus musculus	GD1L1_MOUSE	Q8VE33	42 kDa	1	0	2	1	1	0	0	1	1	0
Garnl1 protein	Mus musculus	B7ZNA3_MOUSE	B7ZNA3	234 kDa	1	0	1	1	1	0	1	0	2	1
GCN1 general control of amino-acid synthesis 1-like 1 (Yeast)	Mus musculus	B2RWW6_MOUSE	B2RWW6	293 kDa	8	6	8	7	7	8	6	6	5	4
Gelsolin, isoform CRA_c	Mus musculus	Q6PAC1_MOUSE	Q6PAC1	81 kDa	22	7	11	4	11	3	8	6	7	11
Gene model 597, (NCBI)	Mus musculus	B9EKN1_MOUSE	B9EKN1	100 kDa	2	0	2	1	0	0	0	0	0	0
General transcription factor 3C polypeptide 1	Mus musculus	TF3C1_MOUSE	Q8K284	237 kDa	1	1	0	2	2	0	1	1	0	0
General transcription factor 3C polypeptide 2	Mus musculus	TF3C2_MOUSE	Q8BL74	100 kDa	0	3	0	0	0	0	0	0	0	0
General transcription factor II-I	Mus musculus	GTF2I_MOUSE	Q9ESZ8	112 kDa	14	16	14	11	12	12	10	6	10	7
General transcription factor IIIC, polypeptide 3	Mus musculus	Q3TMP1_MOUSE	Q3TMP1	101 kDa	2	4	0	2	4	1	1	0	0	0
General transcription factor IIIC, polypeptide 4	Mus musculus	Q501L4_MOUSE	Q501L4	92 kDa	2	2	1	2	3	2	1	2	0	2
General vesicular transport factor p115	Mus musculus	USO1_MOUSE	Q9Z1Z0	107 kDa	13	15	11	11	17	16	14	10	11	13
Gephyrin	Mus musculus	GEPH_MOUSE	Q8BUV3	83 kDa	10	10	11	12	10	11	12	8	14	11
Geranylgeranyl pyrophosphate synthase	Mus musculus	GGPPS_MOUSE	Q9WTN0	35 kDa	2	1	1	1	0	1	1	0	2	1
Geranylgeranyl transferase type-2 subunit alpha	Mus musculus	PGTA_MOUSE	Q9JHK4	65 kDa	0	3	2	1	1	2	1	2	2	1
Glia maturation factor beta	Mus musculus	GMFB_MOUSE	Q9CQI3	17 kDa	2	3	5	1	3	5	4	5	4	4
Glial fibrillary acidic protein	Mus musculus	GFAP_MOUSE	P03995	50 kDa	3	0	6	6	1	7	5	0	9	21
Glomulin	Mus musculus	GLMN_MOUSE	Q8BZM1	68 kDa	1	2	1	1	1	1	1	1	1	1
Glucosamine-6-phosphate isomerase 2	Mus musculus	GNPI2_MOUSE	Q9CRC9	31 kDa	1	1	2	1	1	2	2	1	2	1
Glucose 1,6-bisphosphate synthase	Mus musculus	PGM2L_MOUSE	Q8CAA7	70 kDa	5	6	5	4	7	6	5	8	6	5
Glucose-6-phosphate 1-dehydrogenase X	Mus musculus	G6PD1_MOUSE	Q00612	59 kDa	9	10	10	8	12	12	9	12	10	8
Glucose-6-phosphate isomerase	Mus musculus	G6PI_MOUSE	P06745	63 kDa	27	30	27	28	30	25	31	29	31	29
Glucosidase 2 subunit beta	Mus musculus	GLU2B_MOUSE	O08795	59 kDa	3	5	4	7	4	3	4	2	4	6
Glutamate decarboxylase 1	Mus musculus	DCE1_MOUSE	P48318	67 kDa	1	1	2	1	0	1	0	2	0	2
Glutamate dehydrogenase 1, mitochondrial	Mus musculus	DHE3_MOUSE	P26443	61 kDa	12	16	17	15	15	18	14	18	16	17
Glutaminase kidney isoform, mitochondrial	root	GLSK_MOUSE	D3Z7P3	74 kDa	12	12	12	15	13	10	13	12	10	16
Glutamine synthetase	Mus musculus	GLNA_MOUSE	P15105	42 kDa	22	26	21	24	23	20	25	23	25	25
Glutaminyl-tRNA synthetase	Mus musculus	Q8BML9_MOUSE	Q8BML9 (+1)	88 kDa	8	6	7	8	8	9	7	3	8	7
Glutaredoxin-1	Mus musculus	GLRX1_MOUSE	Q9QUH0	12 kDa	1	3	0	3	0	2	3	2	2	2
Glutaredoxin-related protein 5, mitochondrial	Mus musculus	GLRX5_MOUSE	Q80Y14	16 kDa	0	2	1	3	2	2	2	2	1	1
Glutathione peroxidase 1	Mus musculus	GPX1_MOUSE	P11352	22 kDa	0	0	0	1	3	0	0	1	0	1
Glutathione reductase, mitochondrial	Mus musculus	GSHR_MOUSE	P47791	54 kDa	1	2	2	1	2	2	1	1	2	1
Glutathione S-transferase A3	Mus	GSTA3_MOUSE	P30115 (+1)	25 kDa	1	2	4	0	4	0	2	4	0	2
Glutathione S-transferase A4	Boreoeutheria	GSTA4_MOUSE	P24472	26 kDa	7	8	11	7	11	9	9	10	7	9
Glutathione S-transferase Mu 1	Mus musculus	GSTM1_MOUSE	P10649	26 kDa	13	11	8	7	11	11	9	11	9	10
Glutathione S-transferase Mu 5	Mus musculus	GSTM5_MOUSE	P48774	27 kDa	8	7	6	5	6	10	9	7	7	5
Glutathione S-transferase omega-1	Mus musculus	GSTO1_MOUSE	O09131	27 kDa	4	3	3	2	7	6	6	4	6	8
Glutathione S-transferase P 1	Mus musculus	GSTP1_MOUSE	P19157	24 kDa	8	9	7	8	7	8	8	8	9	7
Glutathione S-transferase theta-1	Mus	GSTT1_MOUSE	Q64471	27 kDa	2	2	1	1	3	3	3	4	2	3
Glutathione S-transferase theta-2	Mus	GSTT2_MOUSE	Q61133	28 kDa	0	1	1	0	0	3	0	0	0	0
Glutathione synthetase	Mus musculus	GSHB_MOUSE	P51855	52 kDa	7	1	1	0	2	1	1	2	1	2
Glyceraldehyde-3-phosphate dehydrogenase	Amniota	G3P_MOUSE	P16858	36 kDa	29	32	29	29	29	30	31	30	30	30
Glycerol-3-phosphate dehydrogenase 1-like protein	Mus musculus	GPD1L_MOUSE	Q3ULJ0	38 kDa	4	1	1	2	4	2	2	3	1	1
Glycerophosphodiester phosphodiesterase 1	Mus musculus	GDE1_MOUSE	Q9JL56	38 kDa	1	1	1	2	1	1	1	1	1	1
Glycine dehydrogenase (decarboxylating), mitochondrial	Mus musculus	GCSP_MOUSE	Q91W43	113 kDa	0	3	3	3	5	3	3	3	3	3
Glycine--tRNA ligase	Mus musculus	SYG_MOUSE	Q9CZD3	82 kDa	11	6	7	6	5	8	11	11	13	8
Glycogen phosphorylase, brain form	Mus musculus	PYGB_MOUSE	Q8CI94	97 kDa	22	28	25	24	30	29	27	24	25	25
Glycogen phosphorylase, liver form	Mus musculus	PYGL_MOUSE	Q9ET01	97 kDa	17	4	2	2	11	5	5	4	3	2
Glycogen phosphorylase, muscle form	Mus musculus	PYGM_MOUSE	Q9WUB3	97 kDa	38	47	38	37	43	38	39	35	39	39
Glycogen synthase kinase-3 beta	Mus musculus	GSK3B_MOUSE	Q9WV60	47 kDa	1	2	2	2	1	2	1	1	1	1
Glycogenin-1	Mus musculus	GLYG_MOUSE	Q9R062	37 kDa	2	1	1	1	2	2	2	1	1	1
Glycoprotein m6b, isoform CRA_f	Mus musculus	Q3US81_MOUSE	Q3US81	32 kDa	1	1	1	0	1	2	3	2	2	1
Glycylpeptide N-tetradecanoyltransferase 1	Mus musculus	NMT1_MOUSE	O70310	57 kDa	3	2	1	2	1	3	1	2	3	2
Glyoxalase domain-containing protein 4	Mus musculus	GLOD4_MOUSE	Q9CPV4	33 kDa	8	9	7	10	7	5	9	7	8	6
Glyoxylate reductase/hydroxypyruvate reductase	Mus musculus	GRHPR_MOUSE	Q91Z53	35 kDa	8	8	4	6	6	6	6	8	8	4
GMP synthase [glutamine-hydrolyzing]	Mus musculus	GUAA_MOUSE	Q3THK7	77 kDa	2	4	6	4	5	3	2	4	4	2
Golgi apparatus protein 1	Mus musculus	GSLG1_MOUSE	Q61543	134 kDa	4	4	5	5	7	3	3	4	1	3
Golgi reassembly stacking protein 2, isoform CRA_d	Mus musculus	A2ATI9_MOUSE	A2ATI9	45 kDa	2	4	3	2	2	3	2	4	1	2
Golgin subfamily A member 2	Mus musculus	GOGA2_MOUSE	Q921M4	113 kDa	1	2	2	2	3	3	1	1	1	1
Golgi-specific brefeldin A-resistance factor 1	Mus musculus	Q6DFZ1_MOUSE	Q6DFZ1	207 kDa	3	2	2	1	2	3	1	1	0	1
Gpm6a protein	Mus musculus	Q8R1P3_MOUSE	Q8R1P3	30 kDa	3	4	3	5	3	2	5	5	4	4
G-rich sequence factor 1	Mus musculus	GRSF1_MOUSE	Q8C5Q4	53 kDa	0	1	1	1	1	2	1	1	1	1
Grifin	Mus musculus	GRIFN_MOUSE	Q9D1U0	16 kDa	6	0	0	0	4	0	0	0	1	1
GRIP1-associated protein 1	Mus musculus	GRAP1_MOUSE	Q8VD04	93 kDa	3	5	2	0	6	2	2	1	0	1
GrpE protein homolog 1, mitochondrial	Mus musculus	GRPE1_MOUSE	Q99LP6	24 kDa	0	3	3	3	2	2	3	2	2	2
GTP:AMP phosphotransferase AK3, mitochondrial	Mus musculus	KAD3_MOUSE	Q9WTP7	25 kDa	2	1	0	0	2	0	2	1	0	0
GTPase-activating protein and VPS9 domain-containing protein 1	Mus musculus	GAPD1_MOUSE	Q6PAR5	162 kDa	1	2	1	0	1	1	1	0	0	1
GTP-binding nuclear protein Ran, testis-specific isoform	Mus musculus	RANT_MOUSE	Q61820	24 kDa	3	5	5	4	4	2	3	5	4	3
GTP-binding protein 1	Mus musculus	GTPB1_MOUSE	O08582	72 kDa	4	6	3	2	2	2	7	4	5	5
GTP-binding protein Di-Ras2	Murinae	DIRA2_MOUSE	Q5PR73	22 kDa	3	2	1	1	0	1	2	1	1	3
GTP-binding protein Rheb	Mus musculus	RHEB_MOUSE	Q921J2 (+1)	20 kDa	3	3	6	2	0	4	6	5	5	2
GTP-binding protein SAR1a	Mus musculus	SAR1A_MOUSE	P36536	22 kDa	4	1	3	1	3	3	1	2	1	0
GTP-binding protein SAR1b	Boreoeutheria	SAR1B_MOUSE	Q9CQC9	22 kDa	7	3	5	1	4	1	2	3	4	1
Guanine nucleotide binding protein, alpha 11	Mus musculus	Q91X95_MOUSE	Q91X95	42 kDa	5	3	1	2	2	3	3	4	2	4
Guanine nucleotide-binding protein G(i) subunit alpha-2	Mus musculus	GNAI2_MOUSE	P08752	40 kDa	3	1	5	4	3	3	0	2	3	3
Guanine nucleotide-binding protein G(I)/G(S)/G(O) subunit gamma-12	Mus musculus	GBG12_MOUSE	Q9DAS9	8 kDa	0	1	2	0	0	3	1	1	0	0
Guanine nucleotide-binding protein G(I)/G(S)/G(O) subunit gamma-7	Mus musculus	GBG7_MOUSE	Q61016	7 kDa	1	1	1	0	0	1	0	2	1	2
Guanine nucleotide-binding protein G(I)/G(S)/G(T) subunit beta-2	Eutheria	E9QKR0_MOUSE	E9QKR0	41 kDa	8	8	7	9	6	7	7	8	8	8
Guanine nucleotide-binding protein G(I)/G(S)/G(T) subunit beta-3	Mus musculus	GBB3_MOUSE	Q61011	37 kDa	6	3	4	4	5	3	4	3	4	4
Guanine nucleotide-binding protein G(o) subunit alpha	Mus musculus	GNAO_MOUSE	P18872	40 kDa	14	14	12	14	13	13	12	13	14	14
Guanine nucleotide-binding protein G(q) subunit alpha	Rodentia	GNAQ_MOUSE	P21279	42 kDa	2	5	6	6	4	4	5	4	7	4
Guanine nucleotide-binding protein G(s) subunit alpha isoforms XLas	Mus musculus	GNAS1_MOUSE	Q6R0H7	122 kDa	3	3	2	3	3	0	2	1	2	3
Guanine nucleotide-binding protein G(t) subunit alpha-1	Euarchontoglires	GNAT1_MOUSE	P20612	40 kDa	24	24	25	24	24	22	25	24	23	25
Guanine nucleotide-binding protein G(t) subunit alpha-2	Mus musculus	GNAT2_MOUSE	P50149	40 kDa	3	3	3	4	3	3	3	2	4	2
Guanine nucleotide-binding protein G(T) subunit gamma-T1	Mus musculus	GBG1_MOUSE	Q61012	9 kDa	7	9	9	8	8	9	8	9	7	9
Guanine nucleotide-binding protein G(z) subunit alpha	Muroidea	GNAZ_MOUSE	O70443	41 kDa	1	2	3	5	3	2	3	2	3	5
Guanine nucleotide-binding protein subunit beta-5	Muroidea	GBB5_MOUSE	P62881	44 kDa	6	8	8	7	7	6	8	6	7	6
Guanylate cyclase soluble subunit alpha-3	Mus musculus	GCYA3_MOUSE	Q9ERL9	78 kDa	2	3	0	1	0	1	3	2	3	0
Guanylate cyclase soluble subunit beta-1	Mus musculus	GCYB1_MOUSE	O54865	71 kDa	3	4	4	3	4	3	3	4	5	2
Guanylate kinase	Mus musculus	KGUA_MOUSE	Q64520	22 kDa	13	13	15	12	14	10	8	14	12	9
Guanylyl cyclase GC-E	Mus musculus	GUC2E_MOUSE	P52785	121 kDa	33	40	32	36	34	34	35	30	36	30
Guanylyl cyclase-activating protein 1	Mus musculus	GUC1A_MOUSE	P43081	23 kDa	1	4	4	4	3	2	4	3	2	3
Guanylyl cyclase-activating protein 2	Mus musculus	GUC1B_MOUSE	Q8VBV8	24 kDa	1	2	2	1	1	2	2	2	2	0
Haloacid dehalogenase-like hydrolase domain-containing protein 2	Mus musculus	HDHD2_MOUSE	Q3UGR5	29 kDa	4	6	4	5	4	5	6	5	4	4
Haptoglobin	Mus musculus	HPT_MOUSE	Q61646	39 kDa	0	0	0	0	0	0	0	2	0	0
Hdac6 protein	Mus musculus	Q8CGC3_MOUSE	Q8CGC3 (+1)	126 kDa	3	2	3	3	3	3	2	2	3	3
Heat shock 70 kDa protein 12A	Mus musculus	HS12A_MOUSE	Q8K0U4	75 kDa	6	4	7	5	5	5	7	4	9	7
Heat shock 70 kDa protein 1A	Mus musculus	HS71A_MOUSE	Q61696	70 kDa	19	20	20	23	20	19	22	19	20	17
Heat shock 70 kDa protein 4L	Mus musculus	HS74L_MOUSE	P48722	94 kDa	45	48	42	42	45	43	48	42	46	45
Heat shock cognate 71 kDa protein	Tetrapoda	HSP7C_MOUSE	P63017	71 kDa	38	40	40	43	38	35	34	38	35	37
Heat shock protein 105 kDa	Mus musculus	HS105_MOUSE	Q61699	96 kDa	8	9	10	9	11	6	8	5	7	7
Heat shock protein 4	Mus musculus	Q99L75_MOUSE	Q99L75	94 kDa	37	42	38	40	39	38	39	36	34	35
Heat shock protein beta-1	Mus musculus	HSPB1_MOUSE	P14602	23 kDa	10	0	0	0	1	0	0	0	0	5
Heat shock protein HSP 90-alpha	Mus musculus	HS90A_MOUSE	P07901	85 kDa	60	68	61	68	62	61	63	57	57	60
Heat shock protein HSP 90-beta	Murinae	HS90B_MOUSE	P11499	83 kDa	32	31	29	30	28	31	31	25	29	32
Hemoglobin beta chain subunit	Mus musculus	B1Q450_MOUSE	B1Q450	16 kDa	10	8	12	7	12	10	11	9	8	8
Hepatocyte growth factor-regulated tyrosine kinase substrate	Mus musculus	HGS_MOUSE	Q99LI8	86 kDa	2	5	2	2	2	1	3	2	1	1
Hepatoma-derived growth factor	Mus musculus	HDGF_MOUSE	P51859	26 kDa	4	5	4	4	4	4	4	5	4	4
Hepatoma-derived growth factor-related protein 2	Mus musculus	HDGR2_MOUSE	Q3UMU9	74 kDa	3	2	4	3	3	2	1	3	3	1
Hepatoma-derived growth factor-related protein 3	Mus musculus	HDGR3_MOUSE	Q9JMG7	22 kDa	4	4	4	3	3	4	4	3	3	2
Heterogeneous nuclear ribonucleoprotein A/B	Mus musculus	ROAA_MOUSE	Q99020	31 kDa	6	8	11	8	9	9	8	11	8	9
Heterogeneous nuclear ribonucleoprotein A0	Mus musculus	ROA0_MOUSE	Q9CX86	31 kDa	8	9	9	8	8	9	9	10	9	8
Heterogeneous nuclear ribonucleoprotein A1	Boreoeutheria	ROA1_MOUSE	P49312	34 kDa	9	10	11	10	12	11	10	10	11	11
Heterogeneous nuclear ribonucleoprotein A3	Boreoeutheria	ROA3_MOUSE	Q8BG05	40 kDa	16	15	15	17	14	9	12	16	13	12
Heterogeneous nuclear ribonucleoprotein D0	Glires	HNRPD_MOUSE	Q60668	38 kDa	11	18	14	19	13	13	17	17	14	13
Heterogeneous nuclear ribonucleoprotein F	Murinae	HNRPF_MOUSE	Q9Z2X1	46 kDa	5	5	4	5	5	6	6	6	5	4
Heterogeneous nuclear ribonucleoprotein H	Murinae	HNRH1_MOUSE	O35737	49 kDa	13	12	8	13	13	12	11	13	9	11
Heterogeneous nuclear ribonucleoprotein H2	Muroidea	HNRH2_MOUSE	P70333	49 kDa	2	4	3	3	2	3	4	4	2	2
Heterogeneous nuclear ribonucleoprotein K	Mus musculus	Q8BT23_MOUSE	Q8BT23	11 kDa	5	5	5	5	5	5	5	5	5	5
Heterogeneous nuclear ribonucleoprotein L	Murinae	HNRPL_MOUSE	Q8R081	64 kDa	13	13	11	15	15	10	13	15	14	13
Heterogeneous nuclear ribonucleoprotein L-like	Mus musculus	HNRLL_MOUSE	Q921F4	64 kDa	3	3	6	6	5	5	4	5	4	3
Heterogeneous nuclear ribonucleoprotein M	Mus musculus	HNRPM_MOUSE	Q9D0E1	78 kDa	21	23	25	18	19	20	24	26	21	18
Heterogeneous nuclear ribonucleoprotein Q	Mus musculus	HNRPQ_MOUSE	Q7TMK9	70 kDa	2	3	2	2	4	3	2	2	3	4
Heterogeneous nuclear ribonucleoprotein R	Mus musculus	Q8VHM5_MOUSE	Q8VHM5	71 kDa	11	13	10	14	14	9	13	16	12	10
Heterogeneous nuclear ribonucleoprotein U, isoform CRA_b	Mus musculus	G3XA10_MOUSE	G3XA10 (+1)	87 kDa	40	40	31	37	45	35	42	35	29	30
Heterogeneous nuclear ribonucleoprotein U-like protein 1	Mus musculus	HNRL1_MOUSE	Q8VDM6	96 kDa	8	6	3	3	8	6	7	3	3	1
Heterogeneous nuclear ribonucleoprotein U-like protein 2	Mus musculus	HNRL2_MOUSE	Q00PI9	85 kDa	22	26	22	22	26	21	22	18	10	9
Heterogeneous nuclear ribonucleoproteins A2/B1	Mus musculus	ROA2_MOUSE	O88569	37 kDa	29	23	20	22	21	21	21	22	20	17
Heterogeneous nuclear ribonucleoproteins C1/C2	Mus musculus	HNRPC_MOUSE	Q9Z204	34 kDa	8	10	12	10	9	8	8	8	9	7
Hexokinase	Mus musculus	Q6GQU1_MOUSE	Q6GQU1	102 kDa	30	34	49	48	30	36	42	28	49	48
Hexokinase-2	Muroidea	HXK2_MOUSE	O08528	103 kDa	28	33	31	36	34	32	38	30	35	40
High mobility group nucleosome-binding domain-containing protein 3	Mus musculus	HMGN3_MOUSE	Q9DCB1	11 kDa	1	1	1	1	1	1	0	1	1	2
High mobility group protein B1	Muroidea	HMGB1_MOUSE	P63158 (+1)	25 kDa	17	14	12	13	13	15	12	12	14	10
High mobility group protein B2	Mus musculus	HMGB2_MOUSE	P30681	24 kDa	15	17	18	16	16	18	17	17	18	17
High mobility group protein B3	Mus musculus	HMGB3_MOUSE	O54879	23 kDa	1	3	3	5	1	0	0	1	0	0
High mobility group protein HMG-I/HMG-Y	Mus musculus	HMGA1_MOUSE	P17095	12 kDa	6	6	7	6	6	7	7	6	7	8
Hippocalcin-like protein 1	Muroidea	HPCL1_MOUSE	P62748	22 kDa	4	5	7	5	3	6	5	6	3	4
Hippocalcin-like protein 4	Muroidea	HPCL4_MOUSE	Q8BGZ1	22 kDa	1	2	3	2	1	2	1	1	3	2
Hisppd2a protein	Mus musculus	B9EHS3_MOUSE	B9EHS3	165 kDa	2	1	1	0	0	0	2	2	0	0
Histidine triad nucleotide-binding protein 1	Murinae	HINT1_MOUSE	P70349	14 kDa	4	3	2	2	6	2	3	6	2	2
Histidine triad nucleotide-binding protein 2, mitochondrial	Mus musculus	HINT2_MOUSE	Q9D0S9	17 kDa	2	2	5	3	5	4	5	7	4	4
Histidine--tRNA ligase, cytoplasmic	Mus musculus	SYHC_MOUSE	Q61035	57 kDa	1	3	4	2	5	4	4	2	5	4
Histone deacetylase 2	Mus musculus	HDAC2_MOUSE	P70288	55 kDa	1	1	2	2	1	2	1	2	2	1
Histone deacetylase complex subunit SAP18	Muroidea	SAP18_MOUSE	O55128	18 kDa	2	3	6	5	2	4	2	5	5	6
Histone H1.0	Mus musculus	H10_MOUSE	P10922	21 kDa	0	0	0	0	1	2	0	0	1	1
Histone H1.1	Mus musculus	H11_MOUSE	P43275	22 kDa	2	2	1	1	1	1	4	1	2	0
Histone H1.2	Mus musculus	H12_MOUSE	P15864	21 kDa	13	14	10	8	11	16	14	12	10	11
Histone H1.3	Mus musculus	H13_MOUSE	P43277	22 kDa	3	2	3	2	3	2	2	2	3	3
Histone H1.5	Mus musculus	H15_MOUSE	P43276	23 kDa	2	2	1	1	2	1	2	1	1	1
Histone H2A type 1-F	Muroidea	H2A1F_MOUSE	Q8CGP5	14 kDa	6	6	7	5	8	5	6	5	4	6
Histone H2A type 2-B	Boreoeutheria	H2A2B_MOUSE	Q64522	14 kDa	2	0	1	1	1	1	1	1	0	1
Histone H2AX	Mus musculus	H2AX_MOUSE	P27661	15 kDa	2	1	2	1	3	2	0	0	1	1
Histone H2B type 1-B	Mus musculus	H2B1B_MOUSE	Q64475	14 kDa	7	9	10	9	9	9	9	10	9	11
Histone H3.3C	Mus musculus	H3C_MOUSE	P02301	15 kDa	4	4	5	4	2	5	5	4	4	3
Histone-binding protein RBBP7	Mus musculus	RBBP7_MOUSE	Q60973	48 kDa	3	4	5	2	2	5	4	3	4	5
Histone-lysine N-methyltransferase 2A	Mus musculus	KMT2A_MOUSE	P55200	430 kDa	0	0	0	1	0	0	0	0	2	1
Histone-lysine N-methyltransferase 2D	Mus musculus	KMT2D_MOUSE	Q6PDK2	600 kDa	0	0	0	1	2	1	0	0	0	0
HIV Tat-specific factor 1 homolog	Mus musculus	HTSF1_MOUSE	Q8BGC0	86 kDa	2	3	2	0	2	2	2	0	0	0
HnRNP-associated with lethal yellow, isoform CRA_f	Mus musculus	Q3U3F6_MOUSE	Q3U3F6	31 kDa	6	5	6	5	6	6	4	4	6	5
Host cell factor 1	Mus musculus	HCFC1_MOUSE	Q61191	210 kDa	13	12	14	13	11	14	10	8	8	8
Hsc70-interacting protein	Mus musculus	F10A1_MOUSE	Q99L47	42 kDa	8	7	8	8	9	6	6	6	6	6
Hsp90 co-chaperone Cdc37	Mus musculus	CDC37_MOUSE	Q61081	45 kDa	2	4	2	3	3	2	2	3	1	2
Huntingtin	Mus musculus	HD_MOUSE	P42859	345 kDa	5	4	4	4	6	5	5	3	3	4
Huntingtin interacting protein 1 related	Mus musculus	Q6P1F5_MOUSE	Q6P1F5 (+1)	119 kDa	2	3	2	1	3	4	5	2	2	1
Huntingtin-interacting protein K	Mus musculus	HYPK_MOUSE	Q9CR41	15 kDa	1	0	2	0	1	1	0	1	0	0
Hydroxyacyl glutathione hydrolase	Mus musculus	G5E8T9_MOUSE	G5E8T9 (+1)	34 kDa	4	3	3	4	3	3	5	2	4	1
Hydroxyacyl-coenzyme A dehydrogenase, mitochondrial	Mus musculus	HCDH_MOUSE	Q61425	34 kDa	5	6	4	4	6	4	5	5	4	4
Hydroxymethylglutaryl-CoA lyase, mitochondrial	Mus musculus	HMGCL_MOUSE	P38060	34 kDa	2	2	2	3	3	1	3	2	3	2
Hypoxanthine-guanine phosphoribosyltransferase	Mus musculus	HPRT_MOUSE	P00493 (+1)	25 kDa	11	13	11	10	10	10	9	10	8	10
Hypoxia up-regulated protein 1	Mus musculus	HYOU1_MOUSE	Q9JKR6	111 kDa	20	21	17	19	19	19	20	16	18	21
Immunoglobulin superfamily member 8	Mus musculus	IGSF8_MOUSE	Q8R366	65 kDa	2	3	3	2	2	4	2	1	3	6
Importin subunit alpha-1	Mus musculus	IMA1_MOUSE	P52293	58 kDa	3	3	1	3	1	4	2	1	3	2
Importin subunit alpha-4	Boreoeutheria	IMA4_MOUSE	O35344	58 kDa	2	2	1	1	1	1	2	3	3	1
Importin subunit alpha-7	Mus musculus	IMA7_MOUSE	O35345	60 kDa	2	1	1	1	1	1	1	1	1	1
Importin subunit beta-1	Murinae	IMB1_MOUSE	P70168	97 kDa	21	22	17	19	23	16	15	19	17	17
Importin-4	Mus musculus	IPO4_MOUSE	Q8VI75	119 kDa	4	4	4	4	5	3	2	2	4	4
Importin-5	Mus musculus	IPO5_MOUSE	Q8BKC5	124 kDa	24	21	17	19	26	18	19	14	17	18
Importin-7	Mus musculus	IPO7_MOUSE	Q9EPL8	119 kDa	14	14	15	16	15	9	14	9	14	11
Importin-9	Mus musculus	IPO9_MOUSE	Q91YE6	116 kDa	2	3	2	1	2	2	4	1	1	2
Inactive hydroxysteroid dehydrogenase-like protein 1	Mus musculus	HSDL1_MOUSE	Q8BTX9	37 kDa	1	2	0	1	0	1	1	0	0	0
Inactive phospholipase C-like protein 1	Mus musculus	PLCL1_MOUSE	Q3USB7	123 kDa	0	1	1	1	2	1	2	1	1	0
Inorganic pyrophosphatase	Mus musculus	IPYR_MOUSE	Q9D819	33 kDa	10	9	7	9	6	7	8	8	9	8
Inorganic pyrophosphatase 2, mitochondrial	Mus musculus	IPYR2_MOUSE	Q91VM9	38 kDa	5	3	5	4	3	3	2	4	5	1
Inosine triphosphate pyrophosphatase	Mus musculus	ITPA_MOUSE	Q9D892	22 kDa	3	3	4	2	3	3	1	2	3	5
Inosine-5'-monophosphate dehydrogenase 1	Mus musculus	IMDH1_MOUSE	P50096	55 kDa	17	18	17	14	19	14	17	18	16	16
Inosine-5'-monophosphate dehydrogenase 2	Mus musculus	IMDH2_MOUSE	P24547	56 kDa	3	4	2	4	4	1	4	4	3	4
Inositol (Myo)-1(Or 4)-monophosphatase 1	Mus musculus	Q924B0_MOUSE	Q924B0	30 kDa	5	7	6	5	5	6	5	4	3	3
Inositol 1,4,5-trisphosphate receptor type 1	Mus musculus	ITPR1_MOUSE	P11881	313 kDa	0	0	2	0	0	0	0	3	0	0
Inositol polyphosphate 1-phosphatase	Mus musculus	INPP_MOUSE	P49442	43 kDa	3	2	2	2	2	2	2	2	2	2
Inositol-3-phosphate synthase 1	Mus musculus	INO1_MOUSE	Q9JHU9	61 kDa	1	1	1	1	1	6	5	4	4	5
Insulin degrading enzyme	Mus musculus	Q8CGB9_MOUSE	Q8CGB9	118 kDa	17	9	12	9	12	14	9	6	7	8
Insulin-like growth factor 1 receptor	Mus musculus	IGF1R_MOUSE	Q60751	156 kDa	1	1	0	1	0	1	0	0	0	2
Integrator complex subunit 3	Mus musculus	INT3_MOUSE	Q7TPD0	118 kDa	2	2	1	1	3	0	3	1	0	0
Integrator complex subunit 4	Mus musculus	INT4_MOUSE	Q8CIM8	108 kDa	1	1	1	2	2	1	1	1	1	1
Integrin alpha-V	Mus musculus	ITAV_MOUSE	P43406	115 kDa	0	0	3	1	1	0	1	1	3	1
Integrin beta-1	Mus musculus	ITB1_MOUSE	P09055	88 kDa	2	5	6	4	4	3	3	4	3	6
Integrin-associated protein	Mus musculus	E5Q371_MOUSE	E5Q371 (+1)	33 kDa	1	1	2	2	1	1	1	1	2	2
Integrin-linked kinase-associated serine/threonine phosphatase 2C	Muroidea	ILKAP_MOUSE	Q8R0F6	43 kDa	2	1	0	1	2	1	1	1	0	1
Interleukin enhancer-binding factor 3	Mus musculus	ILF3_MOUSE	Q9Z1X4	96 kDa	17	19	18	21	17	17	19	16	19	16
Interleukin-1 receptor-associated kinase 4	Mus musculus	IRAK4_MOUSE	Q8R4K2	51 kDa	1	1	0	0	0	0	2	0	0	0
Interphotoreceptor matrix proteoglycan 1	Mus musculus	IMPG1_MOUSE	Q8R1W8	89 kDa	15	17	18	14	15	13	14	13	10	12
Interphotoreceptor matrix proteoglycan 2	Mus musculus	IMPG2_MOUSE	Q80XH2	138 kDa	5	7	6	6	8	8	6	6	6	3
Intersectin-1	Mus musculus	ITSN1_MOUSE	Q9Z0R4	194 kDa	1	5	2	1	4	3	4	3	0	2
Intraflagellar transport protein 22 homolog	Mus musculus	IFT22_MOUSE	Q9DAI2	21 kDa	0	1	2	0	1	0	0	0	1	2
Intron-binding protein aquarius	Mus musculus	AQR_MOUSE	Q8CFQ3	170 kDa	0	2	2	3	2	0	2	1	2	2
IQ motif and SEC7 domain-containing protein 1	Mus musculus	IQEC1_MOUSE	Q8R0S2	108 kDa	2	1	4	3	1	2	2	1	4	3
IQ motif and SEC7 domain-containing protein 3	Mus musculus	IQEC3_MOUSE	Q3TES0	129 kDa	6	8	11	14	8	8	8	5	14	11
IQ motif containing GTPase activating protein 2	Mus musculus	B9EKK3_MOUSE	B9EKK3	181 kDa	1	4	13	1	8	4	6	6	3	1
Iron-responsive element-binding protein 2	Mus musculus	IREB2_MOUSE	Q811J3	105 kDa	0	0	1	0	2	0	0	1	0	0
Iron-sulfur cluster assembly 1 homolog, mitochondrial	Mus musculus	ISCA1_MOUSE	Q9D924	14 kDa	0	1	1	1	0	1	1	1	2	0
Iron-sulfur cluster assembly 2 homolog, mitochondrial	Mus musculus	ISCA2_MOUSE	Q9DCB8	17 kDa	1	3	3	2	3	1	4	3	1	2
Isoaspartyl peptidase/L-asparaginase	Mus musculus	ASGL1_MOUSE	Q8C0M9	34 kDa	5	6	6	6	6	6	10	9	8	6
Isobutyryl-CoA dehydrogenase, mitochondrial	Mus musculus	ACAD8_MOUSE	Q9D7B6	45 kDa	1	2	0	2	2	2	1	2	2	2
Isochorismatase domain-containing protein 1	Murinae	ISOC1_MOUSE	Q91V64	32 kDa	4	5	4	4	4	5	4	3	4	3
Isochorismatase domain-containing protein 2A, mitochondrial	Mus musculus	ISC2A_MOUSE	P85094	22 kDa	3	4	5	1	4	3	3	3	3	4
Isocitrate dehydrogenase [NAD] subunit alpha, mitochondrial	Muroidea	IDH3A_MOUSE	Q9D6R2	40 kDa	10	8	9	9	9	10	10	11	9	8
Isocitrate dehydrogenase [NAD] subunit gamma 1, mitochondrial	Mus musculus	IDHG1_MOUSE	P70404	43 kDa	5	9	6	8	5	3	7	5	7	6
Isocitrate dehydrogenase [NAD] subunit, mitochondrial	Mus musculus	Q91VA7_MOUSE	Q91VA7	42 kDa	10	10	9	7	6	7	8	8	8	6
Isocitrate dehydrogenase [NADP] cytoplasmic	Mus musculus	IDHC_MOUSE	O88844 (+1)	47 kDa	15	16	14	17	15	18	15	15	18	11
Isocitrate dehydrogenase [NADP], mitochondrial	Mus musculus	IDHP_MOUSE	P54071	51 kDa	11	11	11	10	11	9	11	11	10	9
Isoleucine--tRNA ligase, cytoplasmic	Mus	SYIC_MOUSE	Q8BU30	144 kDa	5	11	6	7	10	8	7	3	3	7
Isoleucine--tRNA ligase, mitochondrial	Mus musculus	SYIM_MOUSE	Q8BIJ6	113 kDa	8	16	11	9	14	14	13	9	13	16
Isovaleryl-CoA dehydrogenase, mitochondrial	Mus musculus	IVD_MOUSE	Q9JHI5	46 kDa	0	2	3	1	2	1	2	3	1	2
JNK-interacting leucine zipper protein long form	Mus musculus	B8X349_MOUSE	B8X349 (+1)	146 kDa	4	6	6	4	8	6	4	1	1	2
Jumonji domain containing 1B	Mus musculus	B9EKS2_MOUSE	B9EKS2	191 kDa	0	3	2	2	3	0	0	0	0	1
Junction plakoglobin	Mus musculus	PLAK_MOUSE	Q02257	82 kDa	17	0	0	0	1	0	1	5	0	0
Junctional adhesion molecule C	Mus musculus	JAM3_MOUSE	Q9D8B7	35 kDa	0	1	1	1	1	0	2	0	0	0
Keratin 15, isoform CRA_a	Mus musculus	B1AQ77_MOUSE	B1AQ77 (+1)	49 kDa	0	1	0	0	1	0	0	2	0	1
Keratin 16	Mus musculus	Q3ZAW8_MOUSE	Q3ZAW8 (+3)	52 kDa	5	0	0	0	0	0	0	0	0	0
Keratin, type I cuticular Ha1	Mus musculus	K1H1_MOUSE	Q61765	47 kDa	0	0	0	0	0	0	0	9	0	0
Keratin, type I cuticular Ha2	Mus musculus	K1H2_MOUSE	Q62168	46 kDa	0	0	0	0	0	0	0	2	0	0
Keratin, type I cuticular Ha5	Mus musculus	KRT35_MOUSE	Q497I4	51 kDa	0	0	0	0	0	0	0	15	0	0
Keratin, type I cuticular Ha6	Mus musculus	KRT36_MOUSE	B1AQ75	53 kDa	0	0	0	0	0	0	0	2	0	0
Keratin, type I cytoskeletal 10	Mus musculus	K1C10_MOUSE	P02535	58 kDa	6	1	2	1	1	1	3	2	1	2
Keratin, type I cytoskeletal 14	Mus musculus	K1C14_MOUSE	Q61781	53 kDa	9	1	1	1	1	1	1	1	1	1
Keratin, type I cytoskeletal 17	Mus musculus	K1C17_MOUSE	Q9QWL7	48 kDa	22	3	4	2	2	3	3	3	2	3
Keratin, type I cytoskeletal 19	Mus musculus	K1C19_MOUSE	P19001	45 kDa	3	0	0	0	0	0	0	0	0	0
Keratin, type I cytoskeletal 39	Mus musculus	K1C39_MOUSE	Q6IFX4	54 kDa	0	0	0	0	0	0	0	2	0	0
Keratin, type I cytoskeletal 42	Mus musculus	K1C42_MOUSE	Q6IFX2	50 kDa	5	0	0	0	0	0	0	0	0	0
Keratin, type II cuticular Hb1	Mus musculus	KRT81_MOUSE	Q9ERE2	53 kDa	0	0	0	0	0	0	0	2	0	0
Keratin, type II cuticular Hb2	Mus musculus	KRT82_MOUSE	Q99M74	57 kDa	0	0	0	0	0	0	0	8	0	0
Keratin, type II cuticular Hb5	Mus musculus	KRT85_MOUSE	Q9Z2T6	56 kDa	1	0	0	0	0	0	0	31	0	0
Keratin, type II cuticular Hb6	Mus musculus	KRT86_MOUSE	P97861	53 kDa	0	0	0	1	0	1	0	7	0	0
Keratin, type II cytoskeletal 1	Mus musculus	K2C1_MOUSE	P04104	66 kDa	5	2	2	2	2	2	2	2	2	2
Keratin, type II cytoskeletal 2 epidermal	Mus musculus	K22E_MOUSE	Q3TTY5	71 kDa	4	0	0	1	1	2	0	2	1	1
Keratin, type II cytoskeletal 2 oral	Mus musculus	K22O_MOUSE	Q3UV17	63 kDa	1	1	1	1	1	1	1	2	1	1
Keratin, type II cytoskeletal 5	Mus musculus	K2C5_MOUSE	Q922U2	62 kDa	23	2	6	1	1	4	1	4	1	1
Keratin, type II cytoskeletal 6A	Mus musculus	K2C6A_MOUSE	P50446	59 kDa	10	0	1	0	0	0	0	0	0	0
Keratin, type II cytoskeletal 79	Mus musculus	K2C79_MOUSE	Q8VED5	58 kDa	1	1	2	1	1	1	1	1	0	1
Ketimine reductase mu-crystallin	Mus musculus	CRYM_MOUSE	O54983	34 kDa	10	10	10	11	9	12	9	10	9	9
KH domain-containing, RNA-binding, signal transduction-associated protein 1	Mus musculus	KHDR1_MOUSE	Q60749	48 kDa	3	4	3	4	3	2	3	2	3	3
Kidins220 protein	Mus musculus	B2RXL7_MOUSE	B2RXL7	186 kDa	0	0	2	1	0	0	0	0	1	1
Kinectin	Mus musculus	KTN1_MOUSE	Q61595	153 kDa	7	4	9	15	3	3	9	2	9	8
Kinesin heavy chain isoform 5C	Murinae	KIF5C_MOUSE	P28738	109 kDa	13	10	7	11	14	10	10	3	11	13
Kinesin-1 heavy chain	Mus musculus	KINH_MOUSE	Q61768	110 kDa	18	22	16	16	23	15	19	16	17	15
Kinesin-associated protein 3	Mus musculus	KIFA3_MOUSE	P70188	91 kDa	2	2	2	1	0	2	2	2	2	2
Kinesin-like protein KIF1A	Mus musculus	KIF1A_MOUSE	P33173	192 kDa	14	9	6	7	10	8	9	5	6	8
Kinesin-like protein KIF21A	Mus musculus	KI21A_MOUSE	Q9QXL2	187 kDa	8	9	11	9	12	9	9	4	5	9
Kinesin-like protein KIF2A	Mus musculus	KIF2A_MOUSE	P28740	80 kDa	5	7	6	7	7	4	6	2	5	3
Kinesin-like protein KIF3A	Mus musculus	KIF3A_MOUSE	P28741	80 kDa	3	2	2	2	1	1	3	1	1	1
Kinesin-like protein KIF3B	Mus musculus	KIF3B_MOUSE	Q61771	85 kDa	1	3	2	3	4	2	3	1	3	3
Kinesin-like protein KIFC1	Mus musculus	KIFC1_MOUSE	Q9QWT9	74 kDa	1	0	1	2	0	1	0	0	0	0
Kras protein	Mus musculus	Q5J7N1_MOUSE	Q5J7N1	21 kDa	3	2	3	3	3	3	2	4	1	3
L1 cell adhesion molecule	Mus musculus	Q6PGJ3_MOUSE	Q6PGJ3	141 kDa	0	0	2	1	1	1	0	0	0	0
Lacrein	Mus musculus	Q66VB7_MOUSE	Q66VB7	10 kDa	2	4	4	4	4	4	4	4	4	4
Lactadherin	Mus musculus	MFGM_MOUSE	P21956 (+1)	51 kDa	0	1	2	2	0	0	0	2	1	1
Lactoylglutathione lyase	Mus musculus	LGUL_MOUSE	Q9CPU0	21 kDa	8	8	9	8	7	11	9	7	9	7
Lamina-associated polypeptide 2, isoforms beta/delta/epsilon/gamma	Mus musculus	LAP2B_MOUSE	Q61029	50 kDa	3	3	6	5	4	6	2	3	4	6
Lamin-B1	Mus musculus	LMNB1_MOUSE	P14733	67 kDa	21	9	39	44	18	19	25	15	42	46
Lamin-B2	Mus musculus	LMNB2_MOUSE	P21619	67 kDa	0	0	4	10	0	0	3	0	14	15
Laminin B1 subunit 1	Mus musculus	B9EKB0_MOUSE	B9EKB0	202 kDa	0	0	2	0	0	0	0	0	0	0
Laminin subunit alpha-5	Mus musculus	LAMA5_MOUSE	Q61001	404 kDa	0	0	1	1	0	0	0	0	2	1
Laminin subunit gamma-1	Mus musculus	LAMC1_MOUSE	P02468	177 kDa	0	0	2	1	0	0	0	0	2	2
LanC-like protein 1	Mus musculus	LANC1_MOUSE	O89112	45 kDa	1	0	1	1	1	2	0	0	1	0
LanC-like protein 2	Mus musculus	LANC2_MOUSE	Q9JJK2	51 kDa	4	5	5	5	4	5	3	3	6	4
Large neutral amino acids transporter small subunit 2	Mus musculus	LAT2_MOUSE	Q9QXW9	58 kDa	0	0	0	0	0	0	0	0	2	1
Large proline-rich protein BAG6	Mus musculus	BAG6_MOUSE	Q9Z1R2	121 kDa	8	7	3	7	8	6	5	3	3	3
Latent-transforming growth factor beta-binding protein 1	Mus musculus	LTBP1_MOUSE	Q8CG19	187 kDa	1	1	0	2	0	0	1	1	0	1
Latrophilin-3	Mus musculus	LPHN3_MOUSE	Q80TS3	171 kDa	0	1	2	2	0	0	1	0	0	0
Left-right dynein	Mus musculus	Q9QZH1_MOUSE	Q9QZH1	516 kDa	2	1	1	2	1	1	1	2	2	1
Lengsin	Mus musculus	LGSN_MOUSE	Q8CIX8	62 kDa	17	0	0	0	0	0	0	0	0	0
Lens fiber major intrinsic protein	Mus musculus	MIP_MOUSE	P51180 (+1)	28 kDa	2	0	0	0	1	0	0	0	0	0
Lethal(2) giant larvae protein homolog 1	Mus musculus	L2GL1_MOUSE	Q80Y17	113 kDa	1	1	1	1	1	2	2	1	2	1
Lethal(2) giant larvae protein homolog 2	Mus musculus	L2GL2_MOUSE	Q3TJ91	114 kDa	1	2	2	2	2	2	2	1	0	2
Leucine-rich PPR motif-containing protein, mitochondrial	Mus musculus	LPPRC_MOUSE	Q6PB66	157 kDa	17	22	17	21	17	20	21	14	15	17
Leucine-rich repeat-containing protein 47	Mus musculus	LRC47_MOUSE	Q505F5	64 kDa	0	1	2	1	0	2	1	0	0	0
Leucine-rich repeat-containing protein 59	Mus musculus	LRC59_MOUSE	Q922Q8	35 kDa	3	3	2	3	4	1	3	2	3	3
Leucine--tRNA ligase, cytoplasmic	Mus musculus	SYLC_MOUSE	Q8BMJ2	134 kDa	7	4	5	6	4	6	6	2	4	6
Leucyl-cystinyl aminopeptidase	Mus musculus	LCAP_MOUSE	Q8C129	117 kDa	2	2	2	1	1	1	1	1	0	0
Leucyl-tRNA synthetase, mitochondrial	Mus musculus	Q14DS6_MOUSE	Q14DS6 (+1)	101 kDa	1	4	1	4	2	2	2	0	3	1
Leukotriene A-4 hydrolase	Mus musculus	LKHA4_MOUSE	P24527	69 kDa	9	13	8	8	11	13	12	10	9	7
L-fucose kinase	Mus musculus	Q7TMC8_MOUSE	Q7TMC8	119 kDa	2	4	3	4	4	4	4	1	4	3
LIM and SH3 domain protein 1	Mus musculus	LASP1_MOUSE	Q61792	30 kDa	2	2	1	1	2	5	2	1	2	3
LIM domain and actin-binding protein 1	Mus musculus	LIMA1_MOUSE	Q9ERG0	84 kDa	3	1	5	5	1	0	2	0	2	3
LIM zinc-binding domain-containing Nebulette	Mus musculus	LNEBL_MOUSE	Q9DC07	31 kDa	2	5	2	4	3	2	4	1	2	1
Limbic system-associated membrane protein	Mus musculus	LSAMP_MOUSE	Q8BLK3	38 kDa	1	0	3	3	1	3	2	2	3	3
Limbin	Mus musculus	LBN_MOUSE	Q8K1G2	138 kDa	2	0	0	0	0	0	0	0	0	0
LINE-1 retrotransposable element ORF2 protein	Mus musculus	LORF2_MOUSE	P11369	150 kDa	0	1	1	2	0	1	0	1	1	0
Lingerer protein-2b	Mus musculus	Q812D4_MOUSE	Q812D4	104 kDa	4	2	3	3	3	3	3	1	1	1
Lipoamide acyltransferase component of branched-chain alpha-keto acid dehydrogenase complex, mitochondrial	Mus musculus	ODB2_MOUSE	P53395 (+1)	53 kDa	0	0	0	0	0	0	0	1	2	0
Lipopolysaccharide-responsive and beige-like anchor protein	Mus musculus	LRBA_MOUSE	Q9ESE1	317 kDa	8	9	11	10	9	15	6	5	7	8
Liprin-alpha 2	Mus musculus	B8QI34_MOUSE	B8QI34	143 kDa	1	1	2	3	2	0	0	0	0	0
LisH domain and HEAT repeat-containing protein KIAA1468	Mus musculus	K1468_MOUSE	Q148V7	135 kDa	7	6	8	9	10	7	6	5	5	4
L-lactate dehydrogenase A chain	Mus musculus	LDHA_MOUSE	P06151	36 kDa	22	21	22	23	24	23	23	22	22	23
L-lactate dehydrogenase B chain	Mus musculus	LDHB_MOUSE	P16125	37 kDa	14	12	14	14	12	14	16	14	12	12
Lon protease homolog, mitochondrial	Mus musculus	LONM_MOUSE	Q8CGK3	106 kDa	9	9	9	12	13	12	12	6	11	9
Long-chain fatty acid transport protein 1	Mus musculus	S27A1_MOUSE	Q60714	71 kDa	0	1	1	1	1	1	1	0	1	2
Long-chain specific acyl-CoA dehydrogenase, mitochondrial	Mus musculus	ACADL_MOUSE	P51174	48 kDa	1	3	2	1	3	1	1	3	4	3
Long-chain-fatty-acid--CoA ligase 1	Mus musculus	ACSL1_MOUSE	P41216	78 kDa	3	4	4	3	4	5	3	2	4	3
Long-chain-fatty-acid--CoA ligase 3	Mus musculus	ACSL3_MOUSE	Q9CZW4	80 kDa	2	3	4	2	3	3	4	2	6	4
Long-chain-fatty-acid--CoA ligase 6	Mus musculus	ACSL6_MOUSE	Q91WC3	78 kDa	13	16	13	16	15	16	17	14	16	19
Low molecular weight phosphotyrosine protein phosphatase	Mus musculus	PPAC_MOUSE	Q9D358	18 kDa	5	5	5	2	5	4	5	6	4	4
Lupus La protein homolog	Mus musculus	LA_MOUSE	P32067	48 kDa	6	9	7	11	6	11	6	9	10	7
Lysine-specific histone demethylase 1A	Mus musculus	KDM1A_MOUSE	Q6ZQ88	93 kDa	3	3	4	2	2	2	3	1	2	1
Lysine--tRNA ligase	Mus musculus	SYK_MOUSE	Q99MN1	68 kDa	2	3	2	4	2	3	4	2	2	1
Lysophosphatidylcholine acyltransferase 1	Mus musculus	PCAT1_MOUSE	Q3TFD2	60 kDa	2	1	2	1	0	1	0	0	1	2
Lysosomal alpha-glucosidase	Mus musculus	LYAG_MOUSE	P70699	106 kDa	0	0	4	0	0	3	1	3	3	1
Lysosomal protective protein	Mus musculus	PPGB_MOUSE	P16675 (+1)	54 kDa	1	0	2	1	1	2	1	0	1	1
Lysosomal trafficking regulator, isoform CRA_a	Mus musculus	G5E8Q0_MOUSE	G5E8Q0	425 kDa	1	1	0	0	2	1	1	1	0	2
Lysosome-associated membrane glycoprotein 2	Mus musculus	LAMP2_MOUSE	P17047	46 kDa	0	1	1	0	2	0	1	2	1	0
m7GpppX diphosphatase	Mus musculus	DCPS_MOUSE	Q9DAR7	39 kDa	6	7	8	7	6	5	6	7	7	6
Macrophage migration inhibitory factor	Mus musculus	MIF_MOUSE	P34884	13 kDa	4	4	5	4	4	5	5	5	4	5
Magnesium-dependent phosphatase 1	Mus musculus	MGDP1_MOUSE	Q9D967	19 kDa	1	2	3	2	3	2	3	3	3	2
MAGUK p55 subfamily member 2	Murinae	MPP2_MOUSE	Q9WV34	62 kDa	6	7	10	10	8	11	12	9	10	10
MAGUK p55 subfamily member 4	Mus musculus	MPP4_MOUSE	Q6P7F1	72 kDa	0	0	3	2	0	1	0	0	2	1
Major urinary protein 4	Mus musculus	MUP4_MOUSE	P11590	21 kDa	2	2	3	3	5	5	4	7	9	6
Malate dehydrogenase, cytoplasmic	Mus musculus	MDHC_MOUSE	P14152	37 kDa	16	17	16	16	17	18	17	18	17	16
Malate dehydrogenase, mitochondrial	Mus musculus	MDHM_MOUSE	P08249	36 kDa	16	20	18	19	19	16	19	19	19	20
MAM domain-containing glycosylphosphatidylinositol anchor protein 2	Mus musculus	MDGA2_MOUSE	P60755	107 kDa	0	0	2	2	0	0	1	0	2	2
Mannose-P-dolichol utilization defect 1 protein	Mus musculus	MPU1_MOUSE	Q9R0Q9	26 kDa	3	2	2	3	2	3	2	3	3	3
Mannosyl-oligosaccharide glucosidase	Mus musculus	MOGS_MOUSE	Q80UM7	92 kDa	3	2	1	4	2	2	1	2	2	2
MAP kinase-activating death domain protein	Mus musculus	MADD_MOUSE	Q80U28	175 kDa	21	21	24	19	23	21	19	15	20	16
MAP7 domain-containing protein 2	Mus musculus	MA7D2_MOUSE	A2AG50	86 kDa	0	0	1	3	0	0	0	0	0	1
Matr3 protein	Mus musculus	Q4FJT0_MOUSE	Q4FJT0 (+1)	95 kDa	37	40	38	35	41	38	35	36	34	32
Matrix-remodeling-associated protein 7	Mus musculus	MXRA7_MOUSE	Q9CZH7	19 kDa	2	1	1	1	2	1	1	2	1	1
Medium-chain specific acyl-CoA dehydrogenase, mitochondrial	Mus musculus	ACADM_MOUSE	P45952	46 kDa	4	7	8	6	7	6	7	6	8	6
Medium-wave-sensitive opsin 1	Mus musculus	OPSG_MOUSE	O35599	40 kDa	2	3	2	4	3	2	4	2	2	2
Melanocyte proliferating gene 1	Mus musculus	Q8R038_MOUSE	Q8R038	43 kDa	1	4	1	2	2	2	2	2	4	1
Melanocyte protein PMEL	Mus musculus	PMEL_MOUSE	Q60696	66 kDa	0	0	3	0	0	0	0	0	0	0
Melanoma inhibitory activity protein 3	Mus musculus	MIA3_MOUSE	Q8BI84	214 kDa	2	2	2	0	2	0	0	0	0	0
Membrane protein, palmitoylated 6 (MAGUK p55 subfamily member 6)	Mus musculus	B9EHZ5_MOUSE	B9EHZ5 (+1)	61 kDa	1	4	5	5	5	6	5	4	7	5
Membrane-associated phosphatidylinositol transfer protein 1	Mus musculus	PITM1_MOUSE	O35954	135 kDa	15	15	16	15	16	21	14	14	16	14
Membrane-associated progesterone receptor component 1	Mus musculus	PGRC1_MOUSE	O55022	22 kDa	1	1	2	2	2	3	3	1	3	4
Membrane-associated progesterone receptor component 2	Mus musculus	PGRC2_MOUSE	Q80UU9	23 kDa	0	0	2	2	1	0	1	0	1	2
Metabotropic glutamate receptor 6	Mus musculus	GRM6_MOUSE	Q5NCH9	95 kDa	0	0	0	2	0	0	0	0	0	0
Metastasis-associated protein MTA2	Mus musculus	MTA2_MOUSE	Q9R190	75 kDa	4	1	2	2	2	4	5	2	3	3
Methionine--tRNA ligase, cytoplasmic	Mus musculus	SYMC_MOUSE	Q68FL6	101 kDa	16	16	12	14	15	16	14	8	10	13
Methyl-CpG-binding protein 2	Mus musculus	MECP2_MOUSE	Q9Z2D6	52 kDa	7	8	9	8	5	9	7	6	10	9
Methylglutaconyl-CoA hydratase, mitochondrial	Mus musculus	AUHM_MOUSE	Q9JLZ3	33 kDa	2	5	4	6	4	4	3	2	5	3
Methylmalonate-semialdehyde dehydrogenase [acylating], mitochondrial	Mus musculus	MMSA_MOUSE	Q9EQ20	58 kDa	4	2	3	3	2	4	4	3	3	1
Methylmalonyl-CoA epimerase, mitochondrial	Mus musculus	MCEE_MOUSE	Q9D1I5	19 kDa	0	1	1	1	0	1	2	0	0	0
MICOS complex subunit Mic19	Mus musculus	MIC19_MOUSE	Q9CRB9	26 kDa	0	0	0	3	0	0	0	1	5	2
MICOS complex subunit Mic60	Mus musculus	MIC60_MOUSE	Q8CAQ8	84 kDa	12	5	22	35	0	8	23	6	36	35
Microtubule-actin cross-linking factor 1	Mus musculus	MACF1_MOUSE	Q9QXZ0	832 kDa	8	2	16	11	11	16	7	4	8	8
Microtubule-associated protein 1 light chain 3 beta	Mus musculus	Q2TBF9_MOUSE	Q2TBF9 (+1)	15 kDa	1	3	3	2	3	3	3	3	3	2
Microtubule-associated protein 1A	Mus musculus	MAP1A_MOUSE	Q9QYR6	300 kDa	16	22	18	18	24	16	18	12	8	11
Microtubule-associated protein 1B	Mus musculus	MAP1B_MOUSE	P14873	270 kDa	74	79	78	73	83	76	73	67	54	64
Microtubule-associated protein 1S	Mus musculus	MAP1S_MOUSE	Q8C052	103 kDa	2	4	3	3	4	3	4	5	2	1
Microtubule-associated protein 2	Mus musculus	MTAP2_MOUSE	P20357	199 kDa	17	26	19	17	25	25	25	18	15	13
Microtubule-associated protein 4	Mus musculus	MAP4_MOUSE	P27546	117 kDa	36	39	28	31	38	37	36	27	25	28
Microtubule-associated protein 6	Mus musculus	MAP6_MOUSE	Q7TSJ2	96 kDa	20	25	16	12	25	15	18	6	5	6
Microtubule-associated protein RP/EB family member 1	Mus musculus	MARE1_MOUSE	Q61166	30 kDa	1	2	2	1	2	1	2	2	2	1
Microtubule-associated protein RP/EB family member 2	Mus musculus	MARE2_MOUSE	Q8R001	37 kDa	2	1	1	1	1	3	1	2	1	1
Microtubule-associated protein RP/EB family member 3	Muroidea	MARE3_MOUSE	Q6PER3	32 kDa	8	5	7	7	5	7	7	6	5	4
Microtubule-associated protein tau	Mus musculus	TAU_MOUSE	P10637	76 kDa	6	8	7	7	6	6	6	7	6	7
Migration and invasion enhancer 1	Mus musculus	MIEN1_MOUSE	Q9CQ86	12 kDa	0	0	2	0	0	3	1	3	1	0
Mitochondrial 2-oxoglutarate/malate carrier protein	Mus musculus	M2OM_MOUSE	Q9CR62	34 kDa	2	0	7	8	0	2	5	2	9	10
Mitochondrial carrier homolog 2	Mus musculus	MTCH2_MOUSE	Q791V5	33 kDa	0	0	2	5	0	0	1	0	3	5
Mitochondrial fission process protein 1	Mus musculus	MTFP1_MOUSE	Q9CRB8	18 kDa	0	0	2	1	0	0	0	0	2	3
Mitochondrial glutamate carrier 1	Mus musculus	GHC1_MOUSE	Q9D6M3	35 kDa	5	3	7	10	3	3	6	3	9	7
Mitochondrial import inner membrane translocase subunit Tim13	Murinae	TIM13_MOUSE	P62075	10 kDa	0	1	3	1	1	1	1	1	1	1
Mitochondrial import inner membrane translocase subunit TIM16	Mus musculus	TIM16_MOUSE	Q9CQV1	14 kDa	1	1	2	1	1	1	2	1	1	1
Mitochondrial import inner membrane translocase subunit TIM44	Mus musculus	TIM44_MOUSE	O35857	51 kDa	3	3	2	3	4	4	3	5	1	2
Mitochondrial import inner membrane translocase subunit TIM50	Mus musculus	TIM50_MOUSE	Q9D880	40 kDa	2	1	2	1	0	2	0	1	2	1
Mitochondrial import inner membrane translocase subunit Tim9	Mus musculus	TIM9_MOUSE	Q9WV98	10 kDa	0	1	2	1	0	1	1	1	1	1
Mitochondrial import receptor subunit TOM70	Mus musculus	TOM70_MOUSE	Q9CZW5	68 kDa	6	3	7	7	3	6	5	3	6	7
Mitochondrial pyruvate carrier 1	Murinae	MPC1_MOUSE	P63030	12 kDa	1	2	3	2	1	2	3	2	3	4
Mitochondrial pyruvate carrier 2	Mus musculus	MPC2_MOUSE	Q9D023	14 kDa	1	0	1	2	0	0	1	0	2	2
Mitochondrial Rho GTPase 1	Mus musculus	MIRO1_MOUSE	Q8BG51	72 kDa	3	3	3	3	2	3	4	3	3	2
Mitochondrial Rho GTPase 2	Mus musculus	MIRO2_MOUSE	Q8JZN7	69 kDa	2	0	1	1	0	0	0	0	1	0
Mitofusin-2	Mus musculus	MFN2_MOUSE	Q80U63	86 kDa	0	0	1	0	0	0	0	0	2	1
Mitogen-activated protein kinase 1	Murinae	MK01_MOUSE	P63085	41 kDa	9	9	6	8	8	6	7	10	7	7
Mitogen-activated protein kinase 3	Mus musculus	MK03_MOUSE	Q63844	43 kDa	2	3	1	0	1	1	1	3	1	1
Mitogen-activated protein kinase 8 interacting protein 3	Mus musculus	Q6NV54_MOUSE	Q6NV54	148 kDa	2	2	1	1	0	0	1	0	1	1
Mitotic checkpoint protein BUB3	Boreoeutheria	BUB3_MOUSE	Q9WVA3	37 kDa	3	4	2	2	3	1	4	3	2	2
MMS19 nucleotide excision repair protein homolog	Mus musculus	MMS19_MOUSE	Q9D071	113 kDa	1	1	2	3	3	3	2	1	2	1
MOB kinase activator 1B	Euarchontoglires	Q3UDM0_MOUSE	Q3UDM0	26 kDa	2	0	1	1	1	0	1	1	0	2
Moesin	Mus musculus	MOES_MOUSE	P26041	68 kDa	9	12	13	8	10	10	15	18	10	12
Monoacylglycerol lipase ABHD12	Mus musculus	ABD12_MOUSE	Q99LR1	45 kDa	1	1	1	2	1	1	1	1	1	1
Monocarboxylate transporter 1	Mus musculus	MOT1_MOUSE	P53986	53 kDa	3	3	6	7	5	3	5	5	6	5
Monofunctional C1-tetrahydrofolate synthase, mitochondrial	Mus musculus	C1TM_MOUSE	Q3V3R1	106 kDa	7	4	8	8	9	10	12	5	7	6
Monoglyceride lipase	Mus musculus	MGLL_MOUSE	O35678	33 kDa	4	7	7	3	8	1	4	9	2	3
mRNA cap guanine-N7 methyltransferase	Mus musculus	MCES_MOUSE	Q9D0L8	53 kDa	4	3	1	0	3	4	4	2	1	3
Msx2-interacting protein	Mus musculus	MINT_MOUSE	Q62504	399 kDa	0	0	0	0	2	0	0	0	0	1
Mth938 domain-containing protein	Mus musculus	AAMDC_MOUSE	Q8R0P4	13 kDa	2	4	3	3	3	5	4	4	2	3
Multidrug resistance protein 1B	Mus musculus	MDR1B_MOUSE	P06795	141 kDa	1	0	3	2	1	0	1	0	1	2
Multifunctional methyltransferase subunit TRM112-like protein	Mus musculus	TR112_MOUSE	Q9DCG9	14 kDa	1	1	2	1	2	1	1	1	1	1
Multifunctional protein ADE2	Mus musculus	PUR6_MOUSE	Q9DCL9	47 kDa	4	4	2	2	3	3	3	4	1	2
Murinoglobulin-1	Mus musculus	MUG1_MOUSE	P28665	165 kDa	0	3	9	1	13	2	6	4	1	1
Mut protein	Mus musculus	Q8VED0_MOUSE	Q8VED0	83 kDa	0	0	0	0	0	0	2	2	1	0
Mutant fibrillin-1	Euarchontoglires	O88840_MOUSE	O88840	418 kDa	0	1	5	3	0	0	0	0	15	0
MutS homolog 2 (E. coli)	Mus musculus	Q80V79_MOUSE	Q80V79	104 kDa	3	5	5	7	3	5	3	3	5	5
MutS homolog 3 (E. coli)	Mus musculus	B2RWY6_MOUSE	B2RWY6	123 kDa	1	1	1	2	1	1	1	0	1	0
Myb-binding protein 1A	Mus musculus	MBB1A_MOUSE	Q7TPV4	152 kDa	2	1	0	3	2	2	0	1	0	0
Myc box-dependent-interacting protein 1	Mus musculus	BIN1_MOUSE	O08539	64 kDa	5	8	9	4	5	4	6	10	5	6
Mycophenolic acid acyl-glucuronide esterase, mitochondrial	Mus musculus	ABHDA_MOUSE	Q6PE15	33 kDa	1	1	1	1	1	3	1	0	0	0
Myelin expression factor 2	Mus musculus	MYEF2_MOUSE	Q8C854	63 kDa	11	15	12	14	10	13	13	14	14	12
Myh11 protein	Mus musculus	Q8R384_MOUSE	Q8R384	227 kDa	0	8	38	0	11	0	8	3	0	11
Myoferlin	Mus musculus	MYOF_MOUSE	Q69ZN7	233 kDa	0	1	1	2	1	1	1	1	2	4
Myosin light chain kinase, smooth muscle	Mus musculus	MYLK_MOUSE	Q6PDN3	213 kDa	1	3	7	1	3	1	1	1	1	1
Myosin regulatory light polypeptide 9	Murinae	MYL9_MOUSE	Q9CQ19	20 kDa	0	2	5	1	1	2	2	3	2	2
Myosin VI	Mus musculus	B2RWR8_MOUSE	B2RWR8	146 kDa	7	3	22	26	7	7	9	2	20	24
Myosin-10	Mus musculus	MYH10_MOUSE	Q61879	229 kDa	40	28	41	36	40	34	30	21	35	37
Myosin-14	Murinae	MYH14_MOUSE	Q6URW6	229 kDa	10	5	9	11	9	9	11	3	10	11
Myosin-9	Mus musculus	MYH9_MOUSE	Q8VDD5	226 kDa	26	19	26	25	30	13	14	10	19	23
Myotrophin	Eutheria	MTPN_MOUSE	P62774	13 kDa	3	4	4	3	2	4	4	3	4	3
Myotubularin-related protein 2	Mus musculus	MTMR2_MOUSE	Q9Z2D1	73 kDa	0	2	0	1	0	0	0	0	0	0
Myotubularin-related protein 5	Mus musculus	MTMR5_MOUSE	Q6ZPE2	209 kDa	1	2	1	2	1	2	1	0	2	1
Myristoylated alanine-rich C-kinase substrate	Mus musculus	MARCS_MOUSE	P26645	30 kDa	4	4	4	5	3	4	5	4	4	4
N(G),N(G)-dimethylarginine dimethylaminohydrolase 1	Mus musculus	DDAH1_MOUSE	Q9CWS0	31 kDa	6	7	6	5	7	3	6	8	5	7
N(G),N(G)-dimethylarginine dimethylaminohydrolase 2	Mus musculus	DDAH2_MOUSE	Q99LD8	30 kDa	14	12	13	11	12	11	10	12	10	10
Na(+)/H(+) exchange regulatory cofactor NHE-RF1	Mus musculus	NHRF1_MOUSE	P70441	39 kDa	0	0	0	1	0	1	1	0	0	3
N-acetylgalactosamine kinase	Mus musculus	GALK2_MOUSE	Q68FH4	51 kDa	0	2	3	1	2	1	1	2	2	0
N-acetylneuraminate lyase	Mus musculus	NPL_MOUSE	Q9DCJ9	35 kDa	7	2	2	2	4	2	2	2	2	2
N-acetylneuraminic acid synthase (Sialic acid synthase)	Mus musculus	Q99J77_MOUSE	Q99J77	40 kDa	1	2	2	1	1	3	1	1	2	2
NACHT, LRR and PYD domains-containing protein 6	Mus musculus	NALP6_MOUSE	Q91WS2	97 kDa	0	0	0	0	0	0	1	2	1	0
N-acylneuraminate cytidylyltransferase	Mus musculus	NEUA_MOUSE	Q99KK2	48 kDa	4	3	3	4	4	4	4	3	4	3
NAD kinase 2, mitochondrial	Mus musculus	NAKD2_MOUSE	Q8C5H8	51 kDa	1	1	2	2	2	8	4	3	4	1
NAD(P)H-hydrate epimerase	Mus musculus	NNRE_MOUSE	Q8K4Z3	31 kDa	1	3	2	3	3	2	3	3	4	1
NAD-dependent malic enzyme, mitochondrial	Mus musculus	MAOM_MOUSE	Q99KE1	66 kDa	2	7	4	2	3	4	6	5	6	3
NADH dehydrogenase (Ubiquinone) flavoprotein 3	Mus musculus	Q91WP8_MOUSE	Q91WP8	51 kDa	0	1	0	3	0	0	0	0	0	2
NADH dehydrogenase [ubiquinone] 1 alpha subcomplex assembly factor 3	Mus musculus	NDUF3_MOUSE	Q9JKL4	21 kDa	0	1	3	1	1	1	0	0	0	1
NADH dehydrogenase [ubiquinone] 1 alpha subcomplex assembly factor 4	Mus musculus	NDUF4_MOUSE	Q9D1H6	20 kDa	2	0	2	0	2	1	0	0	1	2
NADH dehydrogenase [ubiquinone] 1 alpha subcomplex subunit 10, mitochondrial	Mus musculus	NDUAA_MOUSE	Q99LC3	41 kDa	1	1	3	2	1	1	3	2	5	4
NADH dehydrogenase [ubiquinone] 1 alpha subcomplex subunit 12	Mus musculus	NDUAC_MOUSE	Q7TMF3	17 kDa	2	0	4	3	1	2	1	2	3	4
NADH dehydrogenase [ubiquinone] 1 alpha subcomplex subunit 13	Mus musculus	NDUAD_MOUSE	Q9ERS2	17 kDa	3	2	4	3	2	2	3	3	5	5
NADH dehydrogenase [ubiquinone] 1 alpha subcomplex subunit 2	Mus musculus	NDUA2_MOUSE	Q9CQ75	11 kDa	0	2	2	3	0	1	3	1	4	4
NADH dehydrogenase [ubiquinone] 1 alpha subcomplex subunit 5	Mus musculus	NDUA5_MOUSE	Q9CPP6	13 kDa	0	1	3	3	1	1	1	1	3	3
NADH dehydrogenase [ubiquinone] 1 alpha subcomplex subunit 6	Mus musculus	NDUA6_MOUSE	Q9CQZ5	15 kDa	1	1	4	1	0	1	1	1	4	3
NADH dehydrogenase [ubiquinone] 1 alpha subcomplex subunit 7	Mus musculus	NDUA7_MOUSE	Q9Z1P6	13 kDa	1	1	7	5	2	4	5	3	10	6
NADH dehydrogenase [ubiquinone] 1 alpha subcomplex subunit 8	Mus musculus	NDUA8_MOUSE	Q9DCJ5	20 kDa	1	0	6	4	1	2	3	0	5	5
NADH dehydrogenase [ubiquinone] 1 alpha subcomplex subunit 9, mitochondrial	Mus musculus	NDUA9_MOUSE	Q9DC69	43 kDa	1	0	6	6	0	1	3	2	6	6
NADH dehydrogenase [ubiquinone] 1 beta subcomplex subunit 10	Mus musculus	NDUBA_MOUSE	Q9DCS9	21 kDa	0	0	3	3	1	0	3	1	3	3
NADH dehydrogenase [ubiquinone] 1 beta subcomplex subunit 11, mitochondrial	Mus musculus	NDUBB_MOUSE	O09111	17 kDa	1	1	1	1	2	1	1	0	1	1
NADH dehydrogenase [ubiquinone] 1 beta subcomplex subunit 3	Mus musculus	NDUB3_MOUSE	Q9CQZ6	12 kDa	0	0	3	3	0	2	1	1	2	2
NADH dehydrogenase [ubiquinone] 1 beta subcomplex subunit 4	Mus musculus	NDUB4_MOUSE	Q9CQC7	15 kDa	0	1	5	3	0	3	2	0	4	5
NADH dehydrogenase [ubiquinone] 1 beta subcomplex subunit 5, mitochondrial	Mus musculus	NDUB5_MOUSE	Q9CQH3	22 kDa	1	3	3	4	0	3	5	3	5	4
NADH dehydrogenase [ubiquinone] 1 beta subcomplex subunit 6	Mus musculus	NDUB6_MOUSE	Q3UIU2	16 kDa	1	0	0	2	1	0	0	0	2	2
NADH dehydrogenase [ubiquinone] 1 beta subcomplex subunit 7	Mus musculus	NDUB7_MOUSE	Q9CR61	16 kDa	0	0	3	1	0	1	1	1	3	3
NADH dehydrogenase [ubiquinone] 1 beta subcomplex subunit 8, mitochondrial	Mus musculus	NDUB8_MOUSE	Q9D6J5	22 kDa	0	0	3	1	0	0	1	0	3	3
NADH dehydrogenase [ubiquinone] 1 subunit C2	Mus musculus	NDUC2_MOUSE	Q9CQ54	14 kDa	0	0	2	2	0	1	2	1	2	2
NADH dehydrogenase [ubiquinone] flavoprotein 1, mitochondrial	Mus musculus	NDUV1_MOUSE	Q91YT0	51 kDa	1	0	3	5	0	0	3	1	5	6
NADH dehydrogenase [ubiquinone] flavoprotein 2, mitochondrial	Mus musculus	NDUV2_MOUSE	Q9D6J6	27 kDa	1	0	4	4	0	2	3	0	4	5
NADH dehydrogenase [ubiquinone] iron-sulfur protein 2, mitochondrial	Mus musculus	NDUS2_MOUSE	Q91WD5	53 kDa	1	1	3	8	1	1	3	1	8	7
NADH dehydrogenase [ubiquinone] iron-sulfur protein 3, mitochondrial	Mus musculus	NDUS3_MOUSE	Q9DCT2	30 kDa	1	0	5	6	0	1	3	0	6	5
NADH dehydrogenase [ubiquinone] iron-sulfur protein 4, mitochondrial	Mus musculus	NDUS4_MOUSE	Q9CXZ1	20 kDa	0	0	2	3	0	1	1	2	3	4
NADH dehydrogenase [ubiquinone] iron-sulfur protein 5	Mus musculus	NDUS5_MOUSE	Q99LY9	13 kDa	0	0	3	1	0	1	1	0	1	3
NADH dehydrogenase [ubiquinone] iron-sulfur protein 6, mitochondrial	Mus musculus	NDUS6_MOUSE	P52503	13 kDa	1	0	1	1	1	1	0	1	1	2
NADH dehydrogenase [ubiquinone] iron-sulfur protein 7, mitochondrial	Mus musculus	NDUS7_MOUSE	Q9DC70	25 kDa	2	2	5	2	2	2	3	3	4	5
NADH dehydrogenase [ubiquinone] iron-sulfur protein 8, mitochondrial	Mus musculus	NDUS8_MOUSE	Q8K3J1	24 kDa	1	1	4	3	0	0	2	1	3	7
NADH-cytochrome b5 reductase 3	Mus musculus	NB5R3_MOUSE	Q9DCN2	34 kDa	4	2	2	2	2	3	2	2	2	2
NADH-ubiquinone oxidoreductase 75 kDa subunit, mitochondrial	Mus musculus	NDUS1_MOUSE	Q91VD9	80 kDa	5	0	11	22	0	3	14	7	25	20
NADH-ubiquinone oxidoreductase chain 1	Mus musculus	NU1M_MOUSE	P03888	36 kDa	0	0	0	2	0	0	1	0	3	1
NADH-ubiquinone oxidoreductase chain 4	Mus musculus	NU4M_MOUSE	P03911	52 kDa	2	1	2	2	0	1	2	2	2	2
NADH-ubiquinone oxidoreductase chain 5	Mus musculus	Q9MD82_MOUSE	Q9MD82	68 kDa	0	0	1	2	0	0	1	1	2	2
NADP-dependent malic enzyme	Mus musculus	MAOX_MOUSE	P06801	64 kDa	13	12	9	9	11	11	9	12	8	10
NADPH--cytochrome P450 reductase	Mus musculus	NCPR_MOUSE	P37040	77 kDa	2	4	3	6	4	3	6	5	5	4
N-alpha-acetyltransferase 15, NatA auxiliary subunit	Mus musculus	NAA15_MOUSE	Q80UM3	101 kDa	5	4	4	4	6	5	7	3	4	5
N-alpha-acetyltransferase 25, NatB auxiliary subunit	Mus musculus	NAA25_MOUSE	Q8BWZ3	112 kDa	4	4	4	2	2	2	4	2	2	4
Nardilysin	Mus musculus	NRDC_MOUSE	Q8BHG1 (+1)	133 kDa	3	3	2	5	6	7	5	1	4	3
Nascent polypeptide-associated complex subunit alpha, muscle-specific form	Mus musculus	NACAM_MOUSE	P70670	220 kDa	1	4	3	3	2	1	1	1	2	3
Nck-associated protein 1	Mus musculus	NCKP1_MOUSE	P28660	129 kDa	17	18	15	14	15	14	15	11	13	16
NEDD8	Muroidea	NEDD8_MOUSE	P29595	9 kDa	4	4	5	3	6	4	4	4	3	3
NEDD8-activating enzyme E1 catalytic subunit	Mus musculus	UBA3_MOUSE	Q8C878	52 kDa	4	3	2	1	4	2	2	2	3	2
NEDD8-activating enzyme E1 regulatory subunit	Mus musculus	ULA1_MOUSE	Q8VBW6	60 kDa	2	1	1	0	1	0	2	0	1	0
Neogenin	Mus musculus	NEO1_MOUSE	P97798	163 kDa	1	3	0	3	2	2	3	1	3	3
Nesprin-1	Mus musculus	SYNE1_MOUSE	Q6ZWR6	1010 kDa	0	2	5	5	1	0	2	1	2	2
Nesprin-2	Mus musculus	SYNE2_MOUSE	Q6ZWQ0	783 kDa	0	0	0	0	1	0	1	0	2	1
Neudesin	Mus musculus	NENF_MOUSE	Q9CQ45	19 kDa	0	2	3	2	0	1	2	3	1	0
Neurabin-2	root	NEB2_MOUSE	Q6R891	90 kDa	0	1	4	5	0	1	1	1	3	3
Neural cell adhesion molecule 1	Mus musculus	NCAM1_MOUSE	P13595	119 kDa	38	46	46	49	45	42	43	39	42	44
Neural cell adhesion molecule 2	Mus musculus	NCAM2_MOUSE	O35136	93 kDa	1	2	2	4	4	2	3	1	4	1
Neurexin-3	Mus musculus	NRX3A_MOUSE	Q6P9K9	173 kDa	1	1	2	5	2	1	0	1	7	9
Neurobeachin	Mus musculus	NBEA_MOUSE	Q9EPN1	327 kDa	4	4	2	4	5	4	1	2	3	4
Neurochondrin	Mus musculus	NCDN_MOUSE	Q9Z0E0	79 kDa	2	3	3	4	3	3	3	3	3	3
Neurofascin	Mus musculus	NFASC_MOUSE	Q810U3	138 kDa	7	11	13	13	12	12	12	8	16	13
Neurofibromin	Mus musculus	NF1_MOUSE	Q04690	320 kDa	2	3	1	0	0	2	3	1	0	2
Neurofilament heavy polypeptide	Mus musculus	NFH_MOUSE	P19246	117 kDa	1	0	1	1	0	3	0	0	1	1
Neurofilament light polypeptide	Mus musculus	NFL_MOUSE	P08551	62 kDa	0	0	3	3	0	2	0	0	3	5
Neurofilament medium polypeptide	Mus musculus	NFM_MOUSE	P08553	96 kDa	0	0	6	6	0	2	0	0	1	3
Neuroligin-2	Mus musculus	NLGN2_MOUSE	Q69ZK9	91 kDa	0	1	3	3	2	2	3	0	3	4
Neuroligin-3	Mus musculus	NLGN3_MOUSE	Q8BYM5	91 kDa	1	0	2	3	1	1	0	0	3	4
Neuronal cell adhesion molecule	Mus musculus	NRCAM_MOUSE	Q810U4	139 kDa	13	8	8	10	15	12	8	8	8	9
Neuronal growth regulator 1	Mus musculus	NEGR1_MOUSE	Q80Z24	38 kDa	0	1	2	2	0	1	1	1	2	2
Neuronal-specific septin-3	Mus musculus	SEPT3_MOUSE	Q9Z1S5	40 kDa	2	1	1	2	2	2	1	1	1	1
Neuropathy target esterase	Mus musculus	PLPL6_MOUSE	Q3TRM4	150 kDa	2	1	0	1	2	0	0	1	0	1
Neuroplastin	Mus musculus	NPTN_MOUSE	P97300	44 kDa	2	2	5	4	3	2	3	2	5	4
Neurotrimin	Mus musculus	NTRI_MOUSE	Q99PJ0	38 kDa	0	0	5	2	1	1	1	0	2	3
Neutral alpha-glucosidase C	Mus musculus	GANC_MOUSE	Q8BVW0	102 kDa	1	1	0	1	1	1	1	2	1	1
Neutral cholesterol ester hydrolase 1	Mus musculus	NCEH1_MOUSE	Q8BLF1	46 kDa	2	4	4	4	3	2	4	6	3	5
Ngg1 interacting factor 3-like 1 (S. pombe), isoform CRA_c	Mus musculus	D3Z0G0_MOUSE	D3Z0G0 (+1)	36 kDa	4	3	1	3	3	5	3	3	3	2
NHL repeat-containing protein 2	Mus musculus	NHLC2_MOUSE	Q8BZW8	78 kDa	0	1	0	0	0	0	1	1	2	1
NHP2-like protein 1	Mus musculus	E9PZS4_MOUSE	E9PZS4	5 kDa	0	0	1	1	1	3	0	1	1	1
Niban-like protein 1	Mus musculus	NIBL1_MOUSE	Q8R1F1	85 kDa	4	4	4	1	6	4	5	6	2	3
Nicastrin	Mus musculus	NICA_MOUSE	P57716	78 kDa	1	0	1	1	1	0	0	0	3	2
Nicotinamide phosphoribosyltransferase	Mus musculus	NAMPT_MOUSE	Q99KQ4	55 kDa	0	2	4	0	0	2	2	4	2	3
Nipped-B-like protein	Mus musculus	NIPBL_MOUSE	Q6KCD5	315 kDa	0	0	0	0	2	0	0	0	0	0
Nischarin	Mus musculus	NISCH_MOUSE	Q80TM9	175 kDa	0	2	1	1	1	0	1	1	0	0
N-myc downstream regulated gene 1	Mus musculus	B7ZWC0_MOUSE	B7ZWC0 (+1)	43 kDa	7	2	2	2	5	2	3	2	2	3
Nodal modulator 1	Mus musculus	NOMO1_MOUSE	Q6GQT9	133 kDa	4	0	5	8	0	3	2	0	8	5
Non-histone chromosomal protein HMG-14	Mus musculus	HMGN1_MOUSE	P18608	10 kDa	1	1	1	2	1	2	2	1	1	2
Non-histone chromosomal protein HMG-17	Mus musculus	HMGN2_MOUSE	P09602	9 kDa	5	3	3	5	5	4	4	2	5	3
Non-lysosomal glucosylceramidase	Mus musculus	GBA2_MOUSE	Q69ZF3	103 kDa	0	2	0	1	0	2	3	0	4	1
Non-POU domain-containing octamer-binding protein	Mus musculus	NONO_MOUSE	Q99K48	55 kDa	13	12	9	12	10	12	9	10	12	10
Non-specific lipid-transfer protein	Mus musculus	NLTP_MOUSE	P32020	59 kDa	3	5	9	5	7	8	7	9	3	7
NSFL1 cofactor p47	Mus musculus	NSF1C_MOUSE	Q9CZ44	41 kDa	8	7	9	7	7	8	6	7	5	5
Nuclear cap-binding protein subunit 1	Mus musculus	NCBP1_MOUSE	Q3UYV9	92 kDa	7	6	6	4	1	3	6	5	6	4
Nuclear cap-binding protein subunit 2	Muroidea	NCBP2_MOUSE	Q9CQ49	18 kDa	0	1	2	2	2	4	2	2	1	4
Nuclear export mediator factor Nemf	Mus musculus	NEMF_MOUSE	Q8CCP0	121 kDa	1	1	2	2	1	0	2	0	2	2
Nuclear migration protein nudC	Mus musculus	NUDC_MOUSE	O35685	38 kDa	2	3	2	0	2	2	5	1	1	1
Nuclear mitotic apparatus protein 1	Mus musculus	Q80Y35_MOUSE	Q80Y35	236 kDa	2	3	3	4	4	7	5	0	4	4
Nuclear pore complex protein Nup133	Mus musculus	NU133_MOUSE	Q8R0G9	129 kDa	1	0	5	5	2	4	2	1	4	5
Nuclear pore complex protein Nup160	Mus musculus	NU160_MOUSE	Q9Z0W3	158 kDa	1	0	3	2	1	1	1	1	2	1
Nuclear pore complex protein Nup93	Mus musculus	NUP93_MOUSE	Q8BJ71	93 kDa	4	1	5	6	3	3	3	0	4	3
Nuclear receptor coactivator 1	Mus musculus	NCOA1_MOUSE	P70365	157 kDa	1	1	1	0	0	2	1	0	1	1
Nucleobindin-1	Mus musculus	NUCB1_MOUSE	Q02819	53 kDa	1	2	1	1	1	2	3	1	1	1
Nucleolar pre-ribosomal-associated protein 1	Mus musculus	NPA1P_MOUSE	Q571H0	255 kDa	2	0	1	1	0	1	0	1	1	0
Nucleolar protein 3 (Apoptosis repressor with CARD domain)	Mus musculus	Q8R2S3_MOUSE	Q8R2S3 (+1)	25 kDa	2	1	0	0	0	1	1	2	2	1
Nucleolin	Mus musculus	NUCL_MOUSE	P09405	77 kDa	9	10	8	4	10	12	11	12	8	3
Nucleophosmin	Mus musculus	NPM_MOUSE	Q61937	33 kDa	2	3	4	8	2	5	3	3	8	8
Nucleoporin 107	Mus musculus	Q569X8_MOUSE	Q569X8 (+1)	107 kDa	0	0	0	1	0	0	0	0	2	1
Nucleoporin 155	Mus musculus	Q80X48_MOUSE	Q80X48 (+1)	155 kDa	2	2	1	2	2	2	2	2	2	3
Nucleoprotein TPR	Mus musculus	TPR_MOUSE	F6ZDS4	274 kDa	6	5	20	19	13	15	11	4	10	16
Nucleoredoxin-like protein 2	Mus musculus	NXNL2_MOUSE	Q9D531	18 kDa	2	0	2	0	0	0	0	0	0	0
Nucleoside diphosphate kinase	Mus musculus	Q9JIK8_MOUSE	Q9JIK8	19 kDa	0	0	4	1	0	1	0	1	1	2
Nucleoside diphosphate kinase A	Mus musculus	NDKA_MOUSE	P15532	17 kDa	10	7	8	6	9	8	7	8	8	8
Nucleoside diphosphate kinase B	Mus musculus	NDKB_MOUSE	Q01768	17 kDa	3	0	2	0	2	1	0	2	0	1
Nucleosome assembly protein 1-like 1, isoform CRA_d	Mus musculus	Q3TF41_MOUSE	Q3TF41 (+1)	43 kDa	4	2	3	3	3	3	3	2	3	3
Nucleosome assembly protein 1-like 4	Mus musculus	NP1L4_MOUSE	Q78ZA7	43 kDa	8	1	3	2	5	4	5	3	2	2
NudC domain-containing protein 2	Boreoeutheria	NUDC2_MOUSE	Q9CQ48	18 kDa	2	1	2	0	1	3	2	3	2	2
Nurim	Mus musculus	NRM_MOUSE	Q8VC65	29 kDa	0	0	2	0	0	0	0	0	0	1
O-acetyl-ADP-ribose deacetylase 1	Mus musculus	OARD1_MOUSE	Q8R5F3	17 kDa	1	5	6	5	4	6	5	4	5	3
Obg-like ATPase 1	Mus musculus	OLA1_MOUSE	Q9CZ30	45 kDa	3	2	3	3	4	3	3	4	2	2
Ogdhl protein	Mus musculus	B2RXT3_MOUSE	B2RXT3	115 kDa	14	15	15	17	15	14	12	7	16	15
Omega-amidase NIT2	Mus musculus	NIT2_MOUSE	Q9JHW2	31 kDa	2	1	1	1	1	0	1	1	1	0
Optic atrophy 3 protein homolog	Mus musculus	OPA3_MOUSE	Q505D7	20 kDa	2	0	3	1	4	3	2	3	2	4
Optineurin	Mus musculus	OPTN_MOUSE	Q8K3K8	67 kDa	1	2	3	2	2	2	2	2	3	2
ORM1-like protein 3	Mus musculus	ORML3_MOUSE	Q9CPZ6	17 kDa	1	1	3	1	0	1	1	2	1	1
Ornithine aminotransferase, mitochondrial	Mus musculus	OAT_MOUSE	P29758	48 kDa	7	5	5	4	7	8	8	7	6	6
OTU domain-containing protein 7B	Mus musculus	OTU7B_MOUSE	B2RUR8	92 kDa	0	2	0	1	3	0	1	0	0	1
Oxidation resistance protein 1	Mus musculus	OXR1_MOUSE	Q4KMM3	96 kDa	9	14	10	9	9	9	8	6	5	10
Oxygen-dependent coproporphyrinogen-III oxidase, mitochondrial	Mus musculus	HEM6_MOUSE	P36552	50 kDa	1	1	2	1	1	2	1	2	2	1
Oxysterol-binding protein 1	Mus musculus	OSBP1_MOUSE	Q3B7Z2	89 kDa	4	2	3	3	2	1	0	1	1	1
Oxysterol-binding protein-related protein 1	Mus musculus	OSBL1_MOUSE	Q91XL9	108 kDa	0	1	0	0	2	1	1	1	1	1
Oxysterol-binding protein-related protein 2	Mus musculus	OSBL2_MOUSE	Q8BX94	55 kDa	0	1	2	0	0	0	0	0	1	1
Paired amphipathic helix protein Sin3a	Mus musculus	SIN3A_MOUSE	Q60520	145 kDa	2	0	0	1	0	4	1	0	0	0
Paired amphipathic helix protein Sin3b	Mus musculus	SIN3B_MOUSE	Q62141	126 kDa	0	1	1	0	0	1	2	0	0	1
Pantothenate kinase 4	Mus musculus	PANK4_MOUSE	Q80YV4	92 kDa	5	4	5	3	5	9	8	4	3	6
Paralemmin-1	Mus musculus	PALM_MOUSE	Q9Z0P4	42 kDa	3	2	7	6	3	4	5	3	5	6
Paraspeckle component 1	Mus musculus	PSPC1_MOUSE	Q8R326	59 kDa	6	6	5	4	5	5	4	4	4	5
Parathymosin	Mus musculus	PTMS_MOUSE	Q9D0J8	11 kDa	2	2	2	2	2	2	2	2	2	2
Parkinson disease 7 domain-containing protein 1	Mus musculus	PDDC1_MOUSE	Q8BFQ8	23 kDa	3	1	2	1	3	1	1	1	1	2
PC4 and SFRS1-interacting protein	Mus musculus	PSIP1_MOUSE	Q99JF8	60 kDa	11	11	17	15	10	15	8	6	14	15
Pdcd6ip protein	Mus musculus	Q80Y09_MOUSE	Q80Y09 (+1)	96 kDa	16	16	15	12	14	17	15	9	11	13
Pde6b protein	Mus musculus	A1L371_MOUSE	A1L371	98 kDa	31	37	33	31	34	31	31	36	29	26
Peptidyl-prolyl cis-trans isomerase A	Euarchontoglires	PPIA_MOUSE	P17742	18 kDa	11	12	13	11	12	13	13	12	12	14
Peptidyl-prolyl cis-trans isomerase B	Mus musculus	PPIB_MOUSE	P24369	24 kDa	6	6	10	5	8	5	5	5	7	6
Peptidyl-prolyl cis-trans isomerase D	Mus musculus	PPID_MOUSE	Q9CR16	41 kDa	6	6	6	6	5	3	4	6	3	4
Peptidyl-prolyl cis-trans isomerase F, mitochondrial	Mus musculus	PPIF_MOUSE	Q99KR7	22 kDa	0	2	3	2	0	3	1	2	0	1
Peptidyl-prolyl cis-trans isomerase FKBP1A	Mus musculus	FKB1A_MOUSE	P26883	12 kDa	3	2	3	2	4	2	2	2	2	3
Peptidyl-prolyl cis-trans isomerase FKBP2	Mus musculus	FKBP2_MOUSE	P45878	15 kDa	2	3	3	3	5	3	3	4	3	2
Peptidyl-prolyl cis-trans isomerase FKBP3	Mus musculus	FKBP3_MOUSE	Q62446	25 kDa	3	6	4	3	5	4	4	4	5	4
Peptidyl-prolyl cis-trans isomerase FKBP4	Mus musculus	FKBP4_MOUSE	P30416	52 kDa	6	12	8	11	6	5	11	6	6	6
Peptidyl-prolyl cis-trans isomerase FKBP5	Mus musculus	FKBP5_MOUSE	Q64378	51 kDa	0	2	0	2	0	1	2	0	0	1
Peptidyl-prolyl cis-trans isomerase FKBP8	Mus musculus	FKBP8_MOUSE	O35465	44 kDa	1	4	3	2	1	0	2	3	4	3
Peptidyl-prolyl cis-trans isomerase NIMA-interacting 1	Mus musculus	PIN1_MOUSE	Q9QUR7	18 kDa	2	4	2	4	3	4	3	3	4	3
Peptidyl-prolyl cis-trans isomerase NIMA-interacting 4	Murinae	PIN4_MOUSE	Q9CWW6	14 kDa	0	1	1	0	0	2	1	2	1	0
Peptidyl-prolyl cis-trans isomerase-like 1	Murinae	PPIL1_MOUSE	Q9D0W5	18 kDa	2	2	3	1	2	3	4	3	2	3
Peptidyl-tRNA hydrolase 2, mitochondrial	Mus musculus	PTH2_MOUSE	Q8R2Y8	20 kDa	2	1	2	0	3	2	2	1	2	1
Peripheral plasma membrane protein CASK	Mus musculus	CSKP_MOUSE	O70589	105 kDa	5	5	4	5	6	3	4	3	2	5
Peripherin-2	Mus musculus	PRPH2_MOUSE	P15499	39 kDa	12	11	10	9	10	11	10	11	9	8
Peroxin 2, isoform CRA_d	Mus musculus	F8SLP8_MOUSE	F8SLP8	67 kDa	1	1	2	2	3	2	1	2	1	2
Peroxiredoxin 6	Mus musculus	Q6GT24_MOUSE	Q6GT24	25 kDa	19	23	23	20	21	25	25	22	22	22
Peroxiredoxin-1	Mus musculus	PRDX1_MOUSE	P35700	22 kDa	17	11	13	10	16	14	13	14	13	15
Peroxiredoxin-2	Mus musculus	PRDX2_MOUSE	Q61171	22 kDa	8	10	9	9	10	10	9	10	9	10
Peroxiredoxin-5, mitochondrial	Mus musculus	PRDX5_MOUSE	P99029	22 kDa	12	11	11	11	10	12	11	12	12	11
Peroxisomal acyl-coenzyme A oxidase 1	Mus musculus	ACOX1_MOUSE	Q9R0H0	75 kDa	0	0	0	0	0	2	0	0	0	0
Peroxisomal multifunctional enzyme type 2	Mus musculus	DHB4_MOUSE	P51660	79 kDa	3	1	1	0	1	2	5	2	4	3
PERQ amino acid-rich with GYF domain-containing protein 2	Mus musculus	PERQ2_MOUSE	Q6Y7W8	149 kDa	3	0	0	0	0	0	1	0	0	0
PEST proteolytic signal-containing nuclear protein	Mus musculus	PCNP_MOUSE	Q6P8I4	19 kDa	0	3	2	4	1	1	1	2	3	2
PH and SEC7 domain-containing protein 1	Mus musculus	PSD1_MOUSE	Q5DTT2	110 kDa	0	1	0	2	0	0	0	0	1	0
Phakinin	Mus musculus	BFSP2_MOUSE	Q6NVD9	46 kDa	23	0	0	0	3	0	0	0	0	0
Phenylalanine--tRNA ligase alpha subunit	Mus musculus	SYFA_MOUSE	Q8C0C7	58 kDa	8	5	8	4	5	7	4	6	4	4
Phenylalanine--tRNA ligase beta subunit	Mus musculus	SYFB_MOUSE	Q9WUA2	66 kDa	5	9	5	8	6	9	6	7	5	6
Phosducin	Mus musculus	PHOS_MOUSE	Q9QW08	28 kDa	14	10	10	8	10	11	9	10	9	8
Phosphate carrier protein, mitochondrial	Mus musculus	MPCP_MOUSE	Q8VEM8	40 kDa	8	8	10	12	8	9	11	8	14	11
Phosphatidate cytidylyltransferase 1	Mus musculus	CDS1_MOUSE	P98191	53 kDa	1	1	1	3	0	1	1	1	2	2
Phosphatidate cytidylyltransferase 2	Mus musculus	CDS2_MOUSE	Q99L43	51 kDa	1	1	2	3	0	0	1	1	3	3
Phosphatidate phosphatase LPIN1	Mus musculus	LPIN1_MOUSE	Q91ZP3	102 kDa	1	0	0	1	1	2	2	0	0	0
Phosphatidic acid-preferring phospholipase A1 variant 2	Mus musculus	Q2XP45_MOUSE	Q2XP45	98 kDa	1	3	2	3	3	1	3	1	2	2
Phosphatidylethanolamine-binding protein 1	Mus musculus	PEBP1_MOUSE	P70296	21 kDa	13	7	10	6	10	5	8	8	7	5
Phosphatidylglycerophosphatase and protein-tyrosine phosphatase 1	Mus musculus	PTPM1_MOUSE	Q66GT5	22 kDa	1	0	1	0	1	3	1	3	1	0
Phosphatidylinositide phosphatase SAC1	Mus musculus	SAC1_MOUSE	Q9EP69	67 kDa	0	2	2	1	3	1	5	1	1	1
Phosphatidylinositol 3 kinase, regulatory subunit, polypeptide 4, p150	Mus musculus	B2RXR2_MOUSE	B2RXR2 (+1)	153 kDa	0	2	2	2	1	1	1	0	0	1
Phosphatidylinositol 4-phosphate 5-kinase type-1 alpha	Mus musculus	PI51A_MOUSE	P70182	60 kDa	1	1	0	0	0	0	0	0	2	1
Phosphatidylinositol 5-phosphate 4-kinase type-2 gamma	Mus musculus	PI42C_MOUSE	Q91XU3	47 kDa	0	1	0	1	0	0	1	0	2	0
Phosphatidylinositol transfer protein alpha isoform	Mus musculus	PIPNA_MOUSE	P53810	32 kDa	1	1	1	1	0	2	3	0	1	1
Phosphatidylinositol-3,4, 5-trisphosphate-dependent Rac exchange factor 1	Mus musculus	B9EKR4_MOUSE	B9EKR4 (+1)	185 kDa	1	2	1	0	1	0	0	0	0	0
Phosphatidylinositol-binding clathrin assembly protein	Mus musculus	PICAL_MOUSE	Q7M6Y3	72 kDa	1	1	4	1	4	2	1	5	1	1
Phosphodiesterase 6A, cGMP-specific, rod, alpha	Mus musculus	Q8K0A8_MOUSE	Q8K0A8	100 kDa	52	59	49	53	50	49	51	53	51	48
Phosphofurin acidic cluster sorting protein 1	Mus musculus	PACS1_MOUSE	Q8K212	105 kDa	5	6	6	9	9	7	8	5	6	5
Phosphofurin acidic cluster sorting protein 2	Mus musculus	PACS2_MOUSE	Q3V3Q7	95 kDa	2	2	1	2	2	2	2	0	1	0
Phosphoglucomutase-1	Mus musculus	PGM1_MOUSE	Q9D0F9	61 kDa	21	17	17	16	17	18	20	16	14	17
Phosphoglucomutase-2	Mus musculus	PGM2_MOUSE	Q7TSV4	69 kDa	0	1	2	0	0	0	0	2	0	0
Phosphoglycerate kinase 1	Mus musculus	PGK1_MOUSE	P09411	45 kDa	33	35	32	32	31	31	35	32	34	34
Phosphoglycerate mutase 1	Murinae	PGAM1_MOUSE	Q9DBJ1	29 kDa	21	22	20	21	19	19	19	20	19	19
Phosphoglycerate mutase 2	Mus musculus	PGAM2_MOUSE	O70250	29 kDa	2	0	0	0	0	0	0	0	0	0
Phosphoglycolate phosphatase	Mus musculus	PGP_MOUSE	Q8CHP8	35 kDa	5	2	2	3	1	3	2	2	1	3
Phosphoinositide 3-kinase p85alpha	Mus musculus	P70304_MOUSE	P70304	84 kDa	1	1	1	2	1	1	0	1	1	1
Phosphoinositide phospholipase C	Mus musculus	V9GXQ9_MOUSE	V9GXQ9	116 kDa	4	4	5	5	4	5	2	1	3	3
Phospholipase A-2-activating protein	Mus musculus	PLAP_MOUSE	P27612	87 kDa	2	4	2	0	1	0	3	0	1	1
Phospholipid hydroperoxide glutathione peroxidase, mitochondrial	Mus musculus	GPX41_MOUSE	O70325	22 kDa	4	5	8	5	7	6	7	6	6	5
Phospholipid-transporting ATPase IB	Mus musculus	AT8A2_MOUSE	P98200	129 kDa	2	3	2	4	0	3	5	1	4	2
Phospholysine phosphohistidine inorganic pyrophosphate phosphatase	Mus musculus	LHPP_MOUSE	Q9D7I5	29 kDa	0	0	0	0	0	0	0	2	0	0
Phosphomevalonate kinase	Mus musculus	PMVK_MOUSE	Q9D1G2	22 kDa	1	1	1	0	2	0	0	0	0	0
Phosphoribosyl pyrophosphate synthase-associated protein 2	Murinae	KPRB_MOUSE	Q8R574	41 kDa	3	3	5	5	3	4	2	4	6	4
Phosphoribosylformylglycinamidine synthase	Mus musculus	PUR4_MOUSE	Q5SUR0	145 kDa	22	30	22	25	27	27	29	27	30	23
Phosphorylase b kinase regulatory subunit alpha, skeletal muscle isoform	Mus musculus	KPB1_MOUSE	P18826	139 kDa	0	0	1	1	0	0	2	0	1	2
Phosphorylated CTD-interacting factor 1	Mus musculus	PCIF1_MOUSE	P59114	81 kDa	4	4	5	3	2	2	2	1	4	2
Phosphoserine aminotransferase	Mus musculus	SERC_MOUSE	Q99K85	40 kDa	6	4	4	4	5	9	4	6	5	5
Phosphoserine phosphatase	Mus musculus	SERB_MOUSE	Q99LS3	25 kDa	3	1	1	1	1	3	3	1	2	2
Photoreceptor-specific nuclear receptor	Mus musculus	NR2E3_MOUSE	Q9QXZ7	43 kDa	2	2	2	4	2	1	2	2	2	2
Phytanoyl-CoA hydroxylase-interacting protein-like	Mus musculus	PHIPL_MOUSE	Q8BGT8	42 kDa	3	3	4	3	3	4	5	3	2	1
Pinin	Mus musculus	PININ_MOUSE	O35691	82 kDa	2	3	3	5	3	4	2	2	4	1
Plakophilin-1	Mus musculus	PKP1_MOUSE	P97350	81 kDa	1	0	1	0	0	0	0	3	0	0
Plakophilin-4	Mus musculus	PKP4_MOUSE	Q68FH0	132 kDa	1	2	2	1	1	1	1	1	1	1
Plasma membrane calcium-transporting ATPase 1	root	AT2B1_MOUSE	G5E829	135 kDa	23	17	34	35	32	25	22	17	36	36
Plasma membrane calcium-transporting ATPase 2	Mus musculus	AT2B2_MOUSE	Q9R0K7	133 kDa	5	4	7	11	7	5	7	2	10	6
Plasminogen activator inhibitor 1 RNA-binding protein	Mus musculus	PAIRB_MOUSE	Q9CY58	45 kDa	1	1	2	0	0	0	1	0	0	1
Plastin-3	Mus musculus	PLST_MOUSE	Q99K51	71 kDa	0	0	1	0	0	1	2	1	0	0
Platelet-activating factor acetylhydrolase IB subunit alpha	Mammalia	LIS1_MOUSE	P63005	47 kDa	3	1	0	0	1	3	0	0	1	0
Platelet-activating factor acetylhydrolase IB subunit beta	Euarchontoglires	PA1B2_MOUSE	Q61206	26 kDa	2	5	5	5	4	2	2	5	4	3
Platelet-activating factor acetylhydrolase IB subunit gamma	Mus musculus	PA1B3_MOUSE	Q61205	26 kDa	5	6	5	5	6	6	6	5	4	4
Plectin 7	Mus musculus	Q6S388_MOUSE	Q6S388	514 kDa	4	1	12	7	2	1	2	0	10	20
Plexin-B2	Mus musculus	PLXB2_MOUSE	B2RXS4	206 kDa	3	2	3	3	5	7	5	1	4	5
Poly(rC)-binding protein 2	Boreoeutheria	PCBP2_MOUSE	Q61990	38 kDa	3	6	5	5	5	4	3	5	4	3
Poly(rC)-binding protein 3	Mus musculus	PCBP3_MOUSE	P57722	39 kDa	10	10	9	8	11	7	10	12	7	9
Poly(rC)-binding protein 4	Mus musculus	PCBP4_MOUSE	P57724	41 kDa	1	2	0	2	1	0	1	2	2	2
Poly(U)-binding-splicing factor PUF60	Murinae	PUF60_MOUSE	Q3UEB3	60 kDa	3	4	3	3	5	4	4	4	4	4
Polyadenylate-binding protein 1	Mus musculus	PABP1_MOUSE	P29341	71 kDa	13	13	13	11	14	11	12	13	11	10
Polyadenylate-binding protein-interacting protein 1	Mus musculus	PAIP1_MOUSE	Q8VE62	46 kDa	2	1	1	1	1	1	1	1	0	0
Polypyrimidine tract binding protein 1	Mus musculus	Q8K144_MOUSE	Q8K144	59 kDa	2	2	3	2	3	2	4	3	2	1
Polypyrimidine tract-binding protein 2	Murinae	PTBP2_MOUSE	Q91Z31	57 kDa	11	12	12	10	10	11	11	12	12	11
Polyubiquitin-C	Mus	UBC_MOUSE	P0CG50	83 kDa	7	6	6	6	8	6	6	6	6	6
Potassium voltage-gated channel subfamily B member 1	Mus musculus	KCNB1_MOUSE	Q03717	96 kDa	9	9	8	10	8	7	8	5	5	8
Potassium/sodium hyperpolarization-activated cyclic nucleotide-gated channel 1	Mus musculus	HCN1_MOUSE	O88704	102 kDa	0	0	0	2	0	0	0	0	0	0
PR domain zinc finger protein 16	Mus musculus	PRD16_MOUSE	A2A935	141 kDa	2	1	0	0	1	1	0	1	2	1
PRA1 family protein 2	Mus musculus	PRAF2_MOUSE	Q9JIG8	19 kDa	3	3	4	2	2	3	4	4	2	2
PRA1 family protein 3	Mus musculus	PRAF3_MOUSE	Q8R5J9	22 kDa	4	2	2	2	3	3	2	2	2	3
Prefoldin 1	Murinae	Q9CQF7_MOUSE	Q9CQF7 (+1)	14 kDa	1	1	2	1	2	2	3	4	3	3
Prefoldin subunit 2	Mus musculus	PFD2_MOUSE	O70591	17 kDa	2	2	3	2	2	5	3	6	4	4
Prefoldin subunit 4	Mus musculus	Q3UWL8_MOUSE	Q3UWL8	15 kDa	1	1	1	1	1	1	2	1	1	1
Prefoldin subunit 5	Mus musculus	PFD5_MOUSE	Q9WU28	17 kDa	1	1	2	1	1	2	0	1	1	0
Prelamin-A/C	Mus	LMNA_MOUSE	P48678	74 kDa	0	0	5	7	0	0	3	0	11	10
Pre-mRNA-processing factor 19	Murinae	PRP19_MOUSE	Q99KP6	55 kDa	6	6	4	7	4	3	4	4	4	8
Pre-mRNA-processing factor 40 homolog A	Mus musculus	PR40A_MOUSE	Q9R1C7	108 kDa	1	3	1	3	3	1	1	1	0	1
Pre-mRNA-processing factor 40 homolog B	Mus musculus	PR40B_MOUSE	Q80W14	99 kDa	1	0	0	0	0	2	0	0	0	0
Pre-mRNA-processing factor 6	Mus musculus	PRP6_MOUSE	Q91YR7	107 kDa	9	7	7	8	4	10	6	3	6	5
Pre-mRNA-processing-splicing factor 8	Murinae	PRP8_MOUSE	Q99PV0	274 kDa	39	45	41	44	43	32	38	31	34	39
Prenylcysteine oxidase	Mus musculus	PCYOX_MOUSE	Q9CQF9	56 kDa	2	2	1	2	1	1	2	1	1	0
PRKR-interacting protein 1	Mus musculus	PKRI1_MOUSE	Q9CWV6	21 kDa	0	0	0	2	0	1	0	0	1	0
Prmt1 protein	Mus musculus	Q80WV6_MOUSE	Q80WV6 (+1)	41 kDa	1	2	1	1	0	2	1	1	0	0
Probable arginine--tRNA ligase, mitochondrial	Mus musculus	SYRM_MOUSE	Q3U186	65 kDa	1	1	2	2	0	1	1	0	1	0
Probable ATP-dependent RNA helicase DDX17	Mus musculus	DDX17_MOUSE	Q501J6	72 kDa	8	8	5	8	8	6	8	8	9	9
Probable ATP-dependent RNA helicase DDX46	Mus musculus	DDX46_MOUSE	Q569Z5	117 kDa	5	6	6	6	8	9	5	1	3	6
Probable ATP-dependent RNA helicase DDX5	Mus musculus	DDX5_MOUSE	Q61656 (+1)	69 kDa	18	18	23	20	17	16	16	15	17	19
Probable ATP-dependent RNA helicase DDX6	Mus musculus	DDX6_MOUSE	P54823	54 kDa	2	4	3	3	2	2	2	2	2	2
Probable E3 ubiquitin-protein ligase HERC4	Mus musculus	HERC4_MOUSE	Q6PAV2	118 kDa	3	0	0	0	0	0	1	0	1	0
Probable global transcription activator SNF2L2	Mus musculus	SMCA2_MOUSE	Q6DIC0	180 kDa	2	1	2	2	3	1	1	0	0	0
Probable threonine--tRNA ligase 2, cytoplasmic	Mus musculus	SYTC2_MOUSE	Q8BLY2	91 kDa	0	0	0	0	2	1	1	0	0	1
Probable tRNA N6-adenosine threonylcarbamoyltransferase	Mus musculus	OSGEP_MOUSE	Q8BWU5	36 kDa	0	2	2	1	1	0	2	1	1	2
Probable ubiquitin carboxyl-terminal hydrolase FAF-X	Mus musculus	USP9X_MOUSE	P70398	291 kDa	15	9	12	8	15	10	12	10	5	11
Profilin	Mus musculus	Q8CEH8_MOUSE	Q8CEH8	15 kDa	8	6	9	6	8	9	8	9	8	8
Profilin-2	Boreoeutheria	PROF2_MOUSE	Q9JJV2	15 kDa	9	8	8	6	7	6	9	9	6	7
Programmed cell death protein 5	Mus musculus	PDCD5_MOUSE	P56812	14 kDa	2	4	5	4	4	4	4	5	3	2
Programmed cell death protein 6	Mus musculus	PDCD6_MOUSE	P12815	22 kDa	1	1	4	1	4	1	1	1	2	1
Prohibitin	Boreoeutheria	PHB_MOUSE	P67778	30 kDa	0	0	7	10	0	0	3	0	9	8
Prolactin-inducible protein homolog	Mus musculus	PIP_MOUSE	P02816	17 kDa	1	0	1	2	3	3	1	3	3	3
Proliferation-associated protein 2G4	Muroidea	PA2G4_MOUSE	P50580	44 kDa	4	3	8	6	3	4	5	5	7	5
Prolow-density lipoprotein receptor-related protein 1	Mus musculus	LRP1_MOUSE	Q91ZX7	505 kDa	4	2	8	7	8	10	6	5	10	14
Prolyl endopeptidase	Mus musculus	PPCE_MOUSE	Q9QUR6	81 kDa	6	8	6	4	4	4	7	6	8	7
Prolyl-tRNA synthetase associated domain-containing protein 1	Mus musculus	PRXD1_MOUSE	Q9D820	19 kDa	0	0	0	0	0	2	2	2	2	0
Prom1 protein	Mus musculus	Q8R056_MOUSE	Q8R056	94 kDa	10	8	9	9	9	11	8	2	6	5
ProSAAS	Mus musculus	PCSK1_MOUSE	Q9QXV0	27 kDa	0	0	0	0	0	2	1	1	0	0
Prostaglandin E synthase 2	Mus musculus	PGES2_MOUSE	Q8BWM0	43 kDa	0	0	0	0	0	2	0	1	0	0
Prostaglandin E synthase 3	Murinae	TEBP_MOUSE	Q9R0Q7	19 kDa	5	5	5	5	5	4	5	6	5	5
Prostaglandin reductase 2	Mus musculus	PTGR2_MOUSE	Q8VDQ1	38 kDa	1	1	1	0	2	2	1	1	1	1
Prostaglandin-H2 D-isomerase	Mus musculus	PTGDS_MOUSE	O09114	21 kDa	0	2	2	0	2	1	2	2	0	1
Prostamide/prostaglandin F synthase	Mus musculus	PGFS_MOUSE	Q9DB60	22 kDa	3	1	4	1	4	3	1	3	1	2
Proteasome activator complex subunit 1	Mus musculus	PSME1_MOUSE	P97371	29 kDa	3	0	3	2	2	1	2	2	2	2
Proteasome activator complex subunit 2	Mus musculus	PSME2_MOUSE	P97372	27 kDa	1	2	2	1	1	2	1	1	2	1
Proteasome subunit alpha type-1	Mus musculus	PSA1_MOUSE	Q9R1P4	30 kDa	6	5	6	7	5	9	6	5	6	1
Proteasome subunit alpha type-2	Murinae	PSA2_MOUSE	P49722	26 kDa	7	8	3	9	7	8	8	6	6	8
Proteasome subunit alpha type-3	Mus musculus	PSA3_MOUSE	O70435 (+1)	28 kDa	4	3	3	4	3	3	3	3	4	4
Proteasome subunit alpha type-4	Mus musculus	PSA4_MOUSE	Q9R1P0	29 kDa	8	4	4	4	3	5	5	6	3	4
Proteasome subunit alpha type-6	Mus musculus	PSA6_MOUSE	Q9QUM9	27 kDa	7	8	6	7	6	6	6	7	6	5
Proteasome subunit alpha type-7	Mus musculus	PSA7_MOUSE	Q9Z2U0	28 kDa	7	7	7	6	5	7	8	6	6	6
Proteasome subunit beta type-1	Mus musculus	PSB1_MOUSE	O09061	26 kDa	5	7	7	5	7	6	7	5	7	7
Proteasome subunit beta type-2	Mus musculus	PSB2_MOUSE	Q9R1P3	23 kDa	4	5	5	4	3	1	3	4	2	2
Proteasome subunit beta type-3	Boreoeutheria	PSB3_MOUSE	Q9R1P1	23 kDa	3	2	4	3	2	3	2	1	2	2
Proteasome subunit beta type-4	Mus musculus	PSB4_MOUSE	P99026	29 kDa	5	4	4	3	5	4	2	4	3	6
Proteasome subunit beta type-5	Mus musculus	PSB5_MOUSE	O55234	29 kDa	9	10	13	6	10	10	10	9	8	9
Proteasome subunit beta type-6	Mus musculus	PSB6_MOUSE	Q60692	25 kDa	3	2	3	2	2	4	4	3	2	2
Proteasome subunit beta type-7	Mus musculus	PSB7_MOUSE	P70195	30 kDa	2	1	1	1	2	0	1	1	1	2
Proteasome-associated protein ECM29 homolog	Mus musculus	ECM29_MOUSE	Q6PDI5	204 kDa	2	3	2	2	4	1	3	4	1	1
Protein 4.1	Mus musculus	41_MOUSE	P48193	96 kDa	25	20	24	21	23	20	22	15	20	19
Protein Agl	Mus musculus	F8VPN4_MOUSE	F8VPN4	174 kDa	0	2	2	1	4	2	3	3	1	2
Protein Ahnak	Mus musculus	E9Q616_MOUSE	E9Q616	604 kDa	21	10	12	3	14	5	7	8	1	5
Protein Akap13	Mus musculus	E9Q474_MOUSE	E9Q474	306 kDa	2	0	0	1	0	0	0	0	0	1
Protein Ankhd1	Mus musculus	E9Q1M6_MOUSE	E9Q1M6	263 kDa	0	2	0	0	1	1	1	1	0	0
Protein arginine N-methyltransferase 5	Mus musculus	ANM5_MOUSE	Q8CIG8	73 kDa	1	2	1	1	1	3	2	1	1	1
Protein argonaute	Mus musculus	Q8BJP2_MOUSE	Q8BJP2	80 kDa	2	3	1	3	3	3	4	1	3	1
Protein argonaute-2	Murinae	AGO2_MOUSE	Q8CJG0	97 kDa	17	18	14	16	21	16	19	13	16	18
Protein bassoon	Mus musculus	BSN_MOUSE	O88737	419 kDa	1	1	3	2	2	1	1	0	1	1
Protein Bbs1	Mus musculus	Q3V3N7_MOUSE	Q3V3N7	65 kDa	2	3	3	3	3	3	2	2	2	2
Protein BC051142	Mus musculus	Q3V0M8_MOUSE	Q3V0M8	45 kDa	2	1	1	1	1	2	0	0	2	1
Protein canopy homolog 2	Mus musculus	CNPY2_MOUSE	Q9QXT0	21 kDa	1	3	3	1	4	4	4	6	4	3
Protein Cngb1	Mus musculus	Q91WA8_MOUSE	Q91WA8	35 kDa	3	2	3	3	3	4	4	3	1	1
Protein deglycase DJ-1	Mus musculus	PARK7_MOUSE	Q99LX0	20 kDa	16	16	18	15	11	14	14	14	18	12
Protein DEK	Mus musculus	DEK_MOUSE	Q7TNV0	43 kDa	6	3	6	6	3	3	5	4	5	6
Protein diaphanous homolog 1	Mus musculus	DIAP1_MOUSE	O08808	139 kDa	1	0	0	0	3	1	1	0	0	0
Protein disulfide-isomerase	Mus musculus	PDIA1_MOUSE	P09103	57 kDa	19	19	19	18	18	20	17	19	22	16
Protein disulfide-isomerase A3	Mus musculus	PDIA3_MOUSE	P27773	57 kDa	22	23	23	23	22	23	21	22	19	19
Protein disulfide-isomerase A4	Mus musculus	PDIA4_MOUSE	P08003	72 kDa	9	4	5	4	3	2	7	11	9	5
Protein disulfide-isomerase A6	Mus musculus	PDIA6_MOUSE	Q922R8	48 kDa	8	7	8	7	8	7	7	7	6	8
Protein disulfide-isomerase TMX3	Mus musculus	TMX3_MOUSE	Q8BXZ1	52 kDa	2	2	2	2	1	3	1	1	0	2
Protein Dnajc13	Mus musculus	D4AFX7_MOUSE	D4AFX7	255 kDa	2	1	2	1	2	3	0	1	1	1
Protein Dr1	Mus musculus	NC2B_MOUSE	Q91WV0	19 kDa	1	2	1	0	1	1	2	1	1	1
Protein EFR3 homolog A	Mus musculus	EFR3A_MOUSE	Q8BG67	93 kDa	1	1	2	1	1	1	1	0	1	1
Protein ERGIC-53	Mus musculus	LMAN1_MOUSE	Q9D0F3	58 kDa	0	2	3	3	1	3	2	3	2	2
Protein FAM107B	Mus musculus	F107B_MOUSE	Q3TGF2	16 kDa	1	0	1	1	1	2	0	1	1	0
Protein FAM114A2	Mus musculus	F1142_MOUSE	Q8VE88	54 kDa	0	0	0	1	2	1	1	0	0	1
Protein FAM136A	Mus musculus	F136A_MOUSE	Q9CR98	16 kDa	0	2	2	1	1	4	4	3	3	2
Protein FAM162A	Mus musculus	F162A_MOUSE	Q9D6U8	18 kDa	4	0	4	2	3	2	3	5	5	6
Protein FAM49B	Murinae	FA49B_MOUSE	Q921M7	37 kDa	4	0	0	0	1	0	1	1	1	0
Protein FAM57B	Mus musculus	FA57B_MOUSE	Q7TNV1	31 kDa	1	0	2	1	0	1	1	2	2	2
Protein FAM98B	Mus musculus	FA98B_MOUSE	Q80VD1	45 kDa	4	4	3	3	3	3	3	4	3	3
Protein Fryl	Mus musculus	F8VQ05_MOUSE	F8VQ05	338 kDa	4	5	6	7	9	7	8	3	3	3
Protein furry homolog	Mus musculus	FRY_MOUSE	E9Q8I9	339 kDa	1	0	1	1	2	1	1	0	0	0
Protein Gm15800	Mus musculus	E9Q2E4_MOUSE	E9Q2E4	484 kDa	1	2	1	1	1	1	1	0	2	2
Protein Gm20521	Mus musculus	D3Z5F7_MOUSE	D3Z5F7	37 kDa	1	2	2	2	1	1	2	1	2	3
Protein Gm27029	Mus musculus	A2A4P4_MOUSE	A2A4P4	61 kDa	2	5	3	2	3	3	4	3	3	1
Protein Gm5093	Mus musculus	E9PZB3_MOUSE	E9PZB3	20 kDa	1	1	2	1	3	1	0	1	1	3
Protein Gm5938	Mus musculus	A2AEN9_MOUSE	A2AEN9	19 kDa	5	5	7	8	7	8	5	7	8	8
Protein Gm9493	Mus musculus	F6SVV1_MOUSE	F6SVV1	22 kDa	3	1	4	0	1	2	1	1	2	3
Protein Golgb1	Mus musculus	E9QAH1_MOUSE	E9QAH1	365 kDa	1	0	0	0	0	2	0	0	0	0
Protein Hook homolog 1	Mus musculus	HOOK1_MOUSE	Q8BIL5	84 kDa	2	4	2	3	3	4	3	2	0	0
Protein Hook homolog 3	Mus musculus	HOOK3_MOUSE	Q8BUK6	83 kDa	4	2	3	1	0	2	1	1	2	1
Protein IMPACT	Mus musculus	IMPCT_MOUSE	O55091	36 kDa	1	1	1	1	1	1	0	2	0	0
Protein kinase C	Mus musculus	Q4VA93_MOUSE	Q4VA93	77 kDa	6	11	9	11	8	11	14	12	14	12
Protein kinase C and casein kinase substrate in neurons protein 1	Mus musculus	PACN1_MOUSE	Q61644	51 kDa	12	20	15	16	14	17	18	17	17	16
Protein kinase C and casein kinase substrate in neurons protein 2	Mus musculus	PACN2_MOUSE	Q9WVE8	56 kDa	3	7	7	4	4	4	5	5	4	6
Protein kinase C beta type	Murinae	KPCB_MOUSE	P68404	77 kDa	0	1	1	1	0	0	2	1	0	1
Protein kinase, cAMP dependent regulatory, type II alpha	Mus musculus	Q8K1M3_MOUSE	Q8K1M3	46 kDa	10	10	10	12	9	12	9	8	8	9
Protein Krt78	Mus musculus	E9Q0F0_MOUSE	E9Q0F0	112 kDa	2	2	2	0	1	1	2	2	2	2
Protein Lcn11	Mus musculus	A2BHR2_MOUSE	A2BHR2	20 kDa	0	0	0	0	1	3	0	3	2	2
Protein LEG1 homolog	Mus musculus	LEG1H_MOUSE	Q8C6C9	38 kDa	0	0	0	1	1	2	1	1	2	2
Protein lin-7 homolog A	Mus musculus	LIN7A_MOUSE	Q8JZS0	26 kDa	7	7	5	6	6	6	7	4	6	5
Protein LZIC	Mus musculus	LZIC_MOUSE	Q8K3C3	22 kDa	2	3	4	2	3	1	0	0	1	1
Protein mago nashi homolog 2	Tetrapoda	MGN2_MOUSE	Q9CQL1	17 kDa	2	2	3	1	2	1	2	2	3	1
Protein MEMO1	Mus musculus	MEMO1_MOUSE	Q91VH6	34 kDa	2	1	0	1	1	0	0	0	1	0
Protein MGARP	Mus musculus	HUMMR_MOUSE	Q8VI64	30 kDa	3	2	2	3	3	3	3	2	2	3
Protein MON2 homolog	Mus musculus	MON2_MOUSE	Q80TL7	189 kDa	1	3	1	2	3	1	1	2	0	2
Protein Nbas	Mus musculus	E9Q411_MOUSE	E9Q411	266 kDa	3	1	3	2	2	2	2	1	2	2
Protein NDRG2	Mus musculus	NDRG2_MOUSE	Q9QYG0	41 kDa	6	6	8	5	6	8	8	8	8	8
Protein NDRG3	Mus musculus	NDRG3_MOUSE	Q9QYF9	42 kDa	0	0	0	2	1	1	0	0	1	0
Protein Neb	Mus musculus	E9Q1W3_MOUSE	E9Q1W3	829 kDa	1	1	2	2	1	1	2	1	2	1
Protein Niban	Mus musculus	NIBAN_MOUSE	Q3UW53	103 kDa	3	14	17	5	11	4	7	9	2	3
Protein NipSnap homolog 2	Mus musculus	NIPS2_MOUSE	O55126 (+1)	33 kDa	2	1	2	0	2	2	2	2	0	3
Protein NPAT	Mus musculus	NPAT_MOUSE	Q8BMA5	152 kDa	1	0	0	2	1	0	1	0	1	0
Protein Obp1b	Mus musculus	A2AEP0_MOUSE	A2AEP0	19 kDa	1	1	1	1	0	4	2	4	2	2
Protein O-GlcNAcase	Mus musculus	OGA_MOUSE	Q9EQQ9	103 kDa	5	6	4	3	6	5	4	3	4	1
Protein phosphatase 1 regulatory subunit 12A	Mus musculus	MYPT1_MOUSE	Q9DBR7	115 kDa	2	1	1	2	1	0	2	0	0	0
Protein phosphatase 1 regulatory subunit 7	Mus musculus	PP1R7_MOUSE	Q3UM45	41 kDa	9	8	9	6	7	9	7	6	7	6
Protein phosphatase 1A	Mus musculus	PPM1A_MOUSE	P49443	42 kDa	0	0	0	0	0	0	1	0	0	2
Protein phosphatase 1B, magnesium dependent, beta isoform	Mus musculus	Q5BKS2_MOUSE	Q5BKS2	52 kDa	3	3	3	1	2	3	2	3	1	2
Protein phosphatase 1H	Mus musculus	PPM1H_MOUSE	Q3UYC0	56 kDa	0	3	2	2	1	1	3	3	1	2
Protein phosphatase methylesterase 1	Mus musculus	PPME1_MOUSE	Q8BVQ5	42 kDa	6	5	4	5	4	4	5	5	5	3
Protein phosphatase Slingshot homolog 2	Mus musculus	SSH2_MOUSE	Q5SW75	158 kDa	1	1	1	1	2	1	1	1	1	1
Protein Pi4ka	Mus musculus	E9Q3L2_MOUSE	E9Q3L2	231 kDa	6	5	6	8	5	8	4	4	7	9
Protein piccolo	Mus musculus	PCLO_MOUSE	Q9QYX7	551 kDa	2	2	3	5	4	3	2	1	2	1
Protein Ppp2r5d	Mus musculus	Q91V89_MOUSE	Q91V89	69 kDa	3	3	2	2	3	4	3	3	3	3
Protein Prps1l3	Mus musculus	G3UXL2_MOUSE	G3UXL2	35 kDa	3	4	4	3	4	6	5	5	4	4
Protein PRRC2A	Mus musculus	PRC2A_MOUSE	Q7TSC1	229 kDa	0	0	0	0	2	0	0	0	1	0
Protein PRRC2C	Mus musculus	PRC2C_MOUSE	Q3TLH4	311 kDa	1	0	0	2	0	2	0	1	0	1
Protein PTHB1	Mus musculus	PTHB1_MOUSE	Q811G0	99 kDa	7	11	7	6	7	9	7	6	7	6
Protein Rap1gds1	Mus musculus	E9Q912_MOUSE	E9Q912	66 kDa	8	9	8	7	8	5	10	10	7	8
Protein Rasa1	Mus musculus	E9PYG6_MOUSE	E9PYG6	115 kDa	1	1	1	1	2	0	0	1	0	0
Protein Red	Mus musculus	RED_MOUSE	Q9Z1M8	66 kDa	1	1	2	2	2	2	2	2	2	2
Protein RUFY3	Mus musculus	RUFY3_MOUSE	Q9D394	53 kDa	7	8	7	9	6	8	6	7	7	5
Protein S100-A6	Muroidea	S10A6_MOUSE	P14069	10 kDa	3	0	1	0	1	0	1	1	1	2
Protein Scaf11	Mus musculus	E9PZM7_MOUSE	E9PZM7	162 kDa	0	1	0	1	0	0	1	0	2	1
Protein SCAF8	Mus musculus	SCAF8_MOUSE	Q6DID3	140 kDa	2	1	1	1	1	1	1	1	1	0
Protein Sec16a	Mus musculus	E9QAT4_MOUSE	E9QAT4	254 kDa	3	1	1	2	0	2	1	1	1	1
Protein Sec24b	Mus musculus	Q80ZX0_MOUSE	Q80ZX0	136 kDa	8	7	6	5	5	6	4	6	5	5
Protein Sec24c	Mus musculus	G3X972_MOUSE	G3X972	119 kDa	12	11	10	9	11	10	6	2	7	9
Protein SET	Murinae	SET_MOUSE	Q9EQU5	33 kDa	4	3	4	4	3	4	2	4	4	2
Protein Sf3b2	Mus musculus	Q3UJB0_MOUSE	Q3UJB0	98 kDa	18	18	17	15	13	19	13	8	9	9
Protein Skiv2l	Mus musculus	Q6NZR5_MOUSE	Q6NZR5	138 kDa	0	2	0	1	1	0	1	0	0	0
Protein Slc24a1	Mus musculus	Q91WD8_MOUSE	Q91WD8	125 kDa	9	10	11	11	9	10	10	7	9	11
Protein Slc4a1ap	Mus musculus	E9Q585_MOUSE	E9Q585	80 kDa	1	2	2	1	1	1	1	0	0	2
Protein SOGA3	Mus musculus	SOGA3_MOUSE	Q6NZL0	103 kDa	2	0	0	0	1	0	2	0	1	2
Protein SON	Mus musculus	SON_MOUSE	Q9QX47	266 kDa	0	0	3	1	0	0	0	0	0	1
Protein Sptbn2	Mus musculus	Q68FG2_MOUSE	Q68FG2	271 kDa	33	8	15	8	15	16	6	1	8	7
Protein syndesmos	Mus musculus	SDOS_MOUSE	Q8VHN8	23 kDa	3	1	3	0	3	2	2	0	1	2
Protein Tfg	Mus musculus	Q9Z1A1_MOUSE	Q9Z1A1	43 kDa	0	2	1	1	1	1	1	2	1	2
Protein THEM6	Mus musculus	THEM6_MOUSE	Q80ZW2	24 kDa	4	1	4	2	2	3	1	1	3	3
Protein Tnxb	Mus musculus	O35452_MOUSE	O35452	435 kDa	0	0	0	0	1	2	0	0	0	1
Protein transport protein Sec23A	Murinae	SC23A_MOUSE	Q01405	86 kDa	10	9	8	6	5	4	12	8	11	9
Protein transport protein Sec24A	Mus musculus	SC24A_MOUSE	Q3U2P1	119 kDa	3	1	2	0	1	1	2	1	1	2
Protein transport protein Sec31A	Mus musculus	SC31A_MOUSE	Q3UPL0	134 kDa	16	16	17	12	19	15	15	14	11	11
Protein Ttc7b	Mus musculus	E9Q6P5_MOUSE	E9Q6P5	94 kDa	1	2	5	3	1	0	1	0	2	1
Protein tweety homolog 1	Mus musculus	TTYH1_MOUSE	Q9D3A9	49 kDa	2	0	0	2	0	0	0	0	1	0
Protein unc-119 homolog A	Mus musculus	U119A_MOUSE	Q9Z2R6	27 kDa	4	9	4	8	5	5	6	7	6	5
Protein Upf2	Mus musculus	A2AT37_MOUSE	A2AT37	148 kDa	3	1	2	1	2	2	1	0	1	2
Protein Utrn	Mus musculus	E9Q6R7_MOUSE	E9Q6R7	393 kDa	0	1	2	0	1	0	1	0	1	0
Protein VAC14 homolog	Mus musculus	VAC14_MOUSE	Q80WQ2	88 kDa	2	3	2	2	1	1	4	2	3	4
Protein VPRBP	Mus musculus	VPRBP_MOUSE	Q80TR8	169 kDa	2	1	1	1	1	1	1	0	1	1
Protein-arginine deiminase type-2	Mus musculus	PADI2_MOUSE	Q08642	76 kDa	1	2	0	1	1	1	2	2	1	3
Protein-glutamine gamma-glutamyltransferase K	Mus musculus	TGM1_MOUSE	Q9JLF6	90 kDa	0	0	5	0	0	0	0	0	0	0
Protein-L-isoaspartate O-methyltransferase	Mus musculus	E0CYV0_MOUSE	E0CYV0	30 kDa	2	3	3	3	0	3	2	3	3	2
Protein-L-isoaspartate O-methyltransferase domain-containing protein 2	Mus musculus	PCMD2_MOUSE	Q8BHD8	41 kDa	0	0	2	3	1	1	3	2	2	0
Protocadherin Fat 2	Mus musculus	FAT2_MOUSE	Q5F226	480 kDa	1	0	2	2	1	1	2	0	0	1
Pterin-4-alpha-carbinolamine dehydratase	Mus musculus	PHS_MOUSE	P61458	12 kDa	2	1	3	1	3	2	3	2	3	1
Purine nucleoside phosphorylase	Mus musculus	PNPH_MOUSE	P23492	32 kDa	2	3	2	2	3	3	4	4	3	2
Purkinje cell protein 2	Mus musculus	PCP2_MOUSE	P12660	13 kDa	3	2	2	1	3	1	2	2	2	0
Puromycin-sensitive aminopeptidase	Mus musculus	PSA_MOUSE	Q11011	103 kDa	38	37	31	30	33	35	35	30	34	34
Putative adenosylhomocysteinase 3	Mus musculus	SAHH3_MOUSE	Q68FL4	67 kDa	4	3	4	6	4	5	3	2	2	4
Putative hexokinase HKDC1	Mus musculus	HKDC1_MOUSE	Q91W97	102 kDa	0	1	2	4	1	0	1	0	3	2
Putative hydrolase RBBP9	Mus	RBBP9_MOUSE	O88851 (+1)	21 kDa	5	3	4	0	5	3	2	2	1	2
Putative peptidyl-tRNA hydrolase PTRHD1	Mus musculus	PTRD1_MOUSE	D3Z4S3	16 kDa	1	0	2	0	2	2	0	2	0	0
Putative pre-mRNA-splicing factor ATP-dependent RNA helicase DHX15	Mus musculus	DHX15_MOUSE	O35286	91 kDa	18	24	20	18	19	18	19	16	18	18
Putative RNA-binding protein Luc7-like 2	Murinae	LC7L2_MOUSE	Q7TNC4	47 kDa	1	4	2	7	2	3	4	4	3	4
Putative tyrosine-protein phosphatase auxilin	Mus musculus	AUXI_MOUSE	Q80TZ3	102 kDa	13	13	11	14	15	11	12	7	10	7
Pyridoxal kinase	Mus musculus	PDXK_MOUSE	Q8K183	35 kDa	10	9	9	9	9	10	10	9	9	9
Pyridoxal phosphate phosphatase	Mus musculus	PLPP_MOUSE	P60487	32 kDa	8	9	7	7	8	7	8	8	7	7
Pyridoxal-dependent decarboxylase domain-containing protein 1	Mus musculus	PDXD1_MOUSE	Q99K01	87 kDa	4	3	3	2	4	4	2	0	2	2
Pyrroline-5-carboxylate reductase 3	Mus musculus	P5CR3_MOUSE	Q9DCC4	29 kDa	1	3	3	3	3	1	2	2	2	2
Pyruvate carboxylase, mitochondrial	Mus musculus	PYC_MOUSE	Q05920	130 kDa	12	16	13	16	18	15	17	10	21	15
Pyruvate dehydrogenase E1 component subunit alpha, somatic form, mitochondrial	Mus musculus	ODPA_MOUSE	P35486	43 kDa	5	5	7	10	7	4	8	6	6	5
Pyruvate dehydrogenase E1 component subunit beta, mitochondrial	Mus musculus	ODPB_MOUSE	Q9D051	39 kDa	8	6	7	6	6	9	9	5	6	7
Pyruvate dehydrogenase protein X component, mitochondrial	Mus musculus	ODPX_MOUSE	Q8BKZ9	54 kDa	1	2	5	2	2	1	2	3	3	4
Pyruvate kinase PKM	Tetrapoda	KPYM_MOUSE	P52480	58 kDa	48	50	48	48	50	49	48	51	48	48
Rab GDP dissociation inhibitor alpha	Mus musculus	GDIA_MOUSE	P50396	51 kDa	19	20	17	19	18	14	21	16	19	15
Rab GDP dissociation inhibitor beta	Murinae	GDIB_MOUSE	Q61598	51 kDa	11	7	9	6	11	10	9	11	10	8
Rab GTPase-binding effector protein 1	Mus musculus	RABE1_MOUSE	O35551	100 kDa	0	3	1	2	3	2	1	0	1	0
RAB14 protein variant	Euteleostomi	Q50HX3_MOUSE	Q50HX3	22 kDa	9	8	10	9	12	9	7	6	9	8
Rab3 GTPase-activating protein catalytic subunit	Mus musculus	RB3GP_MOUSE	Q80UJ7	110 kDa	1	1	1	2	2	1	1	1	1	1
Rab3 GTPase-activating protein non-catalytic subunit	Mus musculus	RBGPR_MOUSE	Q8BMG7	153 kDa	1	5	2	4	4	3	1	1	2	2
Rab5B	Mus musculus	Q0PD56_MOUSE	Q0PD56	25 kDa	0	1	2	1	0	2	1	2	2	2
Rabphilin-3A	Mus musculus	RP3A_MOUSE	P47708	75 kDa	8	5	6	4	3	4	7	3	4	3
Radixin	Boreoeutheria	RADI_MOUSE	P26043	69 kDa	4	4	4	2	3	5	3	1	2	1
RAF proto-oncogene serine/threonine-protein kinase	Mus musculus	RAF1_MOUSE	Q99N57	73 kDa	1	2	1	1	1	1	1	1	1	1
Ragulator complex protein LAMTOR1	Muroidea	LTOR1_MOUSE	Q9CQ22	18 kDa	2	1	4	1	1	1	1	1	1	2
Ragulator complex protein LAMTOR2	Murinae	LTOR2_MOUSE	Q9JHS3	13 kDa	1	1	1	2	1	1	0	1	1	1
Ran GTPase-activating protein 1	Mus musculus	RAGP1_MOUSE	P46061 (+1)	64 kDa	0	0	1	2	0	1	1	0	0	0
Ran-binding protein 3	Mus musculus	RANB3_MOUSE	Q9CT10	53 kDa	1	4	3	3	3	4	3	3	3	2
Ran-specific GTPase-activating protein	Mus musculus	RANG_MOUSE	P34022	24 kDa	2	5	4	3	4	3	4	4	2	1
Rap1 GTPase-activating protein 1	Mus musculus	RPGP1_MOUSE	A2ALS5	73 kDa	4	1	1	0	0	3	3	1	1	0
Rap1A-retro1	Mus musculus	C5H0E8_MOUSE	C5H0E8	21 kDa	5	4	8	5	4	6	5	6	4	5
Ras GTPase-activating protein 4	Mus musculus	RASL2_MOUSE	Q6PFQ7	90 kDa	2	2	2	2	2	2	2	2	2	2
Ras GTPase-activating protein-binding protein 2	Mus musculus	G3BP2_MOUSE	P97379	54 kDa	2	3	4	3	5	2	5	2	2	3
Ras GTPase-activating-like protein IQGAP1	Mus musculus	IQGA1_MOUSE	Q9JKF1	189 kDa	1	2	3	1	4	2	2	1	0	2
RAS-related C3 botulinum substrate 1, isoform CRA_a	Mus musculus	Q3TLP8_MOUSE	Q3TLP8	23 kDa	6	4	8	6	7	9	7	8	7	7
Ras-related GTP-binding protein D	Mus musculus	RRAGD_MOUSE	Q7TT45	51 kDa	2	1	3	1	1	1	2	0	2	2
Ras-related protein Rab-11B	Mus musculus	RB11B_MOUSE	P46638	24 kDa	8	7	10	10	8	8	6	9	9	9
Ras-related protein Rab-18	Mus musculus	RAB18_MOUSE	P35293	23 kDa	4	2	5	4	6	3	2	3	2	4
Ras-related protein Rab-1A	Euarchontoglires	Q5SW87_MOUSE	Q5SW87	15 kDa	8	6	7	6	7	6	6	6	6	8
Ras-related protein Rab-1B	Muroidea	RAB1B_MOUSE	Q9D1G1	22 kDa	7	9	8	7	9	7	7	9	6	7
Ras-related protein Rab-21	Mus musculus	RAB21_MOUSE	P35282	24 kDa	1	1	1	2	0	1	1	0	0	0
Ras-related protein Rab-28	Mus musculus	RAB28_MOUSE	Q99KL7	25 kDa	0	0	1	1	0	1	2	0	0	1
Ras-related protein Rab-2A	Mus musculus	RAB2A_MOUSE	P53994	24 kDa	8	6	8	6	10	8	8	7	6	9
Ras-related protein Rab-39B	Mus musculus	RB39B_MOUSE	Q8BHC1	25 kDa	1	1	2	0	0	0	0	0	1	3
Ras-related protein Rab-3A	Amniota	RAB3A_MOUSE	P63011	25 kDa	7	6	7	7	6	7	6	5	6	5
Ras-related protein Rab-4B	Murinae	RAB4B_MOUSE	Q91ZR1	24 kDa	1	1	4	2	3	3	0	1	1	4
Ras-related protein Rab-5A	Mus musculus	RAB5A_MOUSE	Q9CQD1	24 kDa	2	3	3	2	2	3	2	3	2	1
Ras-related protein Rab-5C	Mus musculus	RAB5C_MOUSE	P35278	23 kDa	1	3	3	1	3	2	1	2	2	2
Ras-related protein Rab-6A	Boreoeutheria	RAB6A_MOUSE	P35279	24 kDa	6	7	6	5	7	7	6	4	5	8
Ras-related protein Rab-8A	Muroidea	RAB8A_MOUSE	P55258	24 kDa	1	1	2	1	1	2	1	1	1	4
Ras-related protein Rab-8B	Boreoeutheria	RAB8B_MOUSE	P61028	24 kDa	1	1	2	1	1	2	0	0	1	2
Ras-related protein Ral-A	Amniota	RALA_MOUSE	P63321	24 kDa	3	3	5	4	3	4	4	3	4	4
Ras-related protein Rap-2a	Theria	RAP2A_MOUSE	Q80ZJ1	21 kDa	0	2	4	1	2	2	1	1	3	1
Receptor expression-enhancing protein	Mus musculus	Q5QGU0_MOUSE	Q5QGU0	21 kDa	5	7	6	6	4	7	6	7	5	5
Receptor expression-enhancing protein 6	Mus musculus	REEP6_MOUSE	Q9JM62	22 kDa	4	5	5	5	5	6	6	6	5	4
Receptor-type tyrosine-protein phosphatase alpha	Mus musculus	PTPRA_MOUSE	P18052	94 kDa	0	0	1	1	0	0	1	3	1	2
Receptor-type tyrosine-protein phosphatase delta	Mus musculus	PTPRD_MOUSE	Q64487	214 kDa	1	0	0	0	0	2	0	0	1	0
Receptor-type tyrosine-protein phosphatase kappa	Mus musculus	PTPRK_MOUSE	P35822	164 kDa	0	0	0	1	0	2	0	0	1	1
Receptor-type tyrosine-protein phosphatase zeta	Mus musculus	PRPTZ_MOUSE	B9EKR1	254 kDa	1	0	3	3	1	0	0	0	1	2
Recoverin	Mus musculus	RECO_MOUSE	P34057	23 kDa	16	16	15	14	16	18	18	13	16	14
Redox-regulatory protein FAM213A	Mus musculus	F213A_MOUSE	Q9CYH2	24 kDa	7	6	7	7	7	7	6	3	6	6
Regulation of nuclear pre-mRNA domain-containing protein 1B	Murinae	RPR1B_MOUSE	Q9CSU0	37 kDa	4	7	5	7	6	5	6	7	7	6
Regulation of nuclear pre-mRNA domain-containing protein 2	Mus musculus	RPRD2_MOUSE	Q6NXI6	157 kDa	1	1	1	1	1	2	1	1	1	1
Regulator of G-protein signaling 6	Mus musculus	RGS6_MOUSE	Q9Z2H2	55 kDa	1	1	2	1	2	2	2	2	2	2
Regulator of G-protein signaling 9	Mus musculus	RGS9_MOUSE	O54828	77 kDa	8	11	8	10	8	9	9	9	8	8
Regulator of G-protein signaling 9-binding protein	Mus musculus	R9BP_MOUSE	Q148R9	25 kDa	4	4	2	2	3	3	4	3	3	2
Regulator of microtubule dynamics protein 3	Mus musculus	RMD3_MOUSE	Q3UJU9	52 kDa	1	1	1	2	0	0	1	0	1	1
Regulator of nonsense transcripts 1	Mus musculus	RENT1_MOUSE	Q9EPU0	124 kDa	19	22	20	20	23	22	20	13	16	22
Regulatory-associated protein of mTOR	Mus musculus	RPTOR_MOUSE	Q8K4Q0	149 kDa	1	3	1	2	1	1	1	2	2	2
Replication protein A 14 kDa subunit	Mus musculus	RFA3_MOUSE	Q9CQ71	14 kDa	1	1	1	1	1	2	2	2	2	1
Retbindin	Mus musculus	RTBDN_MOUSE	Q8QZY4	27 kDa	1	2	2	2	1	1	1	2	2	0
Reticulocalbin-2	Mus musculus	RCN2_MOUSE	Q8BP92	37 kDa	0	2	1	2	1	3	1	3	2	0
Reticulon-1	Mus musculus	RTN1_MOUSE	Q8K0T0	84 kDa	12	10	11	7	11	11	11	5	6	5
Reticulon-3	Mus musculus	RTN3_MOUSE	Q9ES97	104 kDa	3	1	2	2	2	3	2	3	2	3
Reticulon-4	Mus musculus	RTN4_MOUSE	Q99P72	127 kDa	20	28	22	15	28	21	22	19	17	13
Retinal dehydrogenase 1	Muroidea	AL1A1_MOUSE	P24549	54 kDa	21	15	14	15	18	16	14	17	16	14
Retinal guanylyl cyclase 2	Mus musculus	GUC2F_MOUSE	Q5SDA5	124 kDa	7	14	8	11	8	11	8	6	6	7
Retinal rod rhodopsin-sensitive cGMP 3',5'-cyclic phosphodiesterase subunit delta	Mus musculus	PDE6D_MOUSE	O55057	17 kDa	3	4	4	3	4	4	4	4	3	4
Retinaldehyde-binding protein 1	Mus musculus	RLBP1_MOUSE	Q9Z275	36 kDa	14	14	13	14	13	16	16	14	13	13
Retinal-specific ATP-binding cassette transporter	Mus musculus	ABCA4_MOUSE	O35600	260 kDa	48	51	43	51	46	51	48	45	46	42
Retinitis pigmentosa 1-like 1 protein	Mus musculus	RP1L1_MOUSE	Q8CGM2	200 kDa	0	0	1	4	1	0	0	0	0	1
Retinol dehydrogenase 11	Mus musculus	RDH11_MOUSE	Q9QYF1	35 kDa	1	0	2	0	0	1	0	0	0	0
Retinol dehydrogenase 12	Mus musculus	RDH12_MOUSE	Q8BYK4	35 kDa	12	16	14	17	14	10	14	14	15	14
Retinol-binding protein 1	Mus musculus	RET1_MOUSE	Q00915	16 kDa	3	3	9	4	5	5	4	7	3	4
Retinol-binding protein 3	Mus	RET3_MOUSE	P49194	134 kDa	63	65	64	62	61	61	61	62	60	59
Retinoschisin	Mus musculus	XLRS1_MOUSE	Q9Z1L4	26 kDa	6	8	7	8	7	8	8	8	9	7
Rho GDP-dissociation inhibitor 1	Sciurognathi	GDIR1_MOUSE	Q99PT1	23 kDa	6	6	4	5	3	5	6	6	3	5
Rho GTPase-activating protein 1	Mus musculus	RHG01_MOUSE	Q5FWK3	50 kDa	3	4	6	5	5	2	2	4	3	3
Rho GTPase-activating protein 32	Mus musculus	RHG32_MOUSE	Q811P8	230 kDa	0	0	2	0	0	0	0	0	0	0
Rho GTPase-activating protein 44	Mus musculus	RHG44_MOUSE	Q5SSM3	89 kDa	2	2	1	2	2	0	1	0	0	0
Rho-associated protein kinase 2	Mus musculus	ROCK2_MOUSE	P70336	161 kDa	2	4	3	1	5	3	4	1	0	3
Rhodopsin	Mus musculus	OPSD_MOUSE	P15409	39 kDa	6	6	7	6	6	7	6	7	7	7
Rhodopsin kinase	Mus musculus	RK_MOUSE	Q9WVL4	64 kDa	13	19	14	16	16	16	17	17	17	17
Ribonuclease inhibitor	Mus musculus	RINI_MOUSE	Q91VI7	50 kDa	3	1	2	2	1	3	1	1	1	2
Ribonuclease UK114	Mus musculus	UK114_MOUSE	P52760	14 kDa	4	7	8	7	5	9	7	6	7	7
Ribophorin	Mus musculus	Q61833_MOUSE	Q61833 (+1)	66 kDa	1	2	4	5	1	1	1	2	6	6
Ribosomal protein S14	Mus musculus	O70569_MOUSE	O70569	16 kDa	0	2	1	2	1	2	2	2	2	1
Ribosomal protein S23	Mus musculus	Q497E1_MOUSE	Q497E1	16 kDa	0	0	2	0	1	1	2	2	2	1
Ribosomal protein S6 kinase alpha-5	Mus musculus	KS6A5_MOUSE	Q8C050	97 kDa	5	6	3	4	5	2	4	2	0	1
Ribosome-binding protein 1	Mus musculus	RRBP1_MOUSE	Q99PL5	173 kDa	2	0	3	3	3	0	2	0	0	1
RNA 3'-terminal phosphate cyclase	Mus musculus	RTCA_MOUSE	Q9D7H3	39 kDa	3	5	3	3	3	2	3	3	3	4
RNA binding motif protein, X-linked-like-1	Mus musculus	RMXL1_MOUSE	Q91VM5	42 kDa	9	10	8	7	8	9	10	8	6	7
RNA demethylase ALKBH5	Mus musculus	ALKB5_MOUSE	Q3TSG4	44 kDa	0	2	1	2	1	2	1	1	2	1
RNA-binding motif protein, X chromosome	Mus musculus	RBMX_MOUSE	Q9WV02	42 kDa	2	1	1	2	1	1	2	2	0	1
RNA-binding protein 10	Mus musculus	RBM10_MOUSE	Q99KG3	103 kDa	4	4	3	2	3	2	1	1	0	1
RNA-binding protein 12	Mus musculus	RBM12_MOUSE	Q8R4X3	103 kDa	4	5	4	3	5	5	5	1	1	3
RNA-binding protein 14	Mus musculus	RBM14_MOUSE	Q8C2Q3	69 kDa	2	1	3	3	3	1	2	1	4	2
RNA-binding protein 25	Mus musculus	RBM25_MOUSE	B2RY56	100 kDa	3	4	2	5	5	5	4	1	0	2
RNA-binding protein 26	Mus musculus	RBM26_MOUSE	Q6NZN0	114 kDa	1	1	0	1	3	1	0	0	0	0
RNA-binding protein 3	Mus musculus	RBM3_MOUSE	O89086	17 kDa	2	3	4	3	4	6	5	4	5	3
RNA-binding protein 39	Mus musculus	RBM39_MOUSE	Q8VH51	59 kDa	2	2	2	5	1	2	2	3	2	2
RNA-binding protein 8A	Mus musculus	RBM8A_MOUSE	Q9CWZ3	20 kDa	0	1	2	1	1	1	0	0	0	0
RNA-binding protein EWS	Mus musculus	EWS_MOUSE	Q61545	68 kDa	6	4	3	4	4	4	5	3	4	4
RNA-binding protein FUS	Mus musculus	FUS_MOUSE	P56959 (+1)	53 kDa	6	6	6	6	5	5	6	6	5	6
RNA-binding protein Musashi homolog 1	Mus musculus	MSI1H_MOUSE	Q61474	39 kDa	5	2	1	2	3	1	2	4	2	2
RNA-binding protein Musashi homolog 2	Euarchontoglires	MSI2H_MOUSE	Q920Q6	37 kDa	2	2	2	4	3	1	2	5	3	0
Rod outer segment membrane protein 1	Mus musculus	ROM1_MOUSE	P32958	37 kDa	8	9	8	9	6	8	8	7	8	7
Rootletin	Mus musculus	CROCC_MOUSE	Q8CJ40	227 kDa	66	13	84	94	44	63	86	47	86	88
Rpl30 protein	Mus musculus	Q5PR15_MOUSE	Q5PR15	13 kDa	0	0	1	0	0	1	0	2	1	1
Rps16 protein	Mus musculus	Q5CZY9_MOUSE	Q5CZY9	19 kDa	1	1	1	1	0	1	1	3	1	1
RuvB-like 1	Muroidea	RUVB1_MOUSE	P60122	50 kDa	5	7	8	5	6	6	6	6	4	6
RuvB-like 2	Muroidea	RUVB2_MOUSE	Q9WTM5	51 kDa	4	5	3	4	5	5	5	5	3	4
Saccharopine dehydrogenase-like oxidoreductase	Mus musculus	SCPDL_MOUSE	Q8R127	47 kDa	1	3	2	3	3	2	2	2	3	2
Sacsin	Mus musculus	SACS_MOUSE	Q9JLC8	521 kDa	1	1	1	1	1	2	1	1	2	1
S-adenosylmethionine synthase isoform type-2	Muroidea	METK2_MOUSE	Q3THS6	44 kDa	2	3	4	3	2	2	3	2	1	3
SAFB-like transcription modulator	Mus musculus	SLTM_MOUSE	Q8CH25	117 kDa	0	0	1	2	0	2	1	0	0	0
SAP domain-containing ribonucleoprotein	Mus musculus	SARNP_MOUSE	Q9D1J3	24 kDa	4	3	3	6	3	6	4	3	3	4
SAPS domain family, member 3, isoform CRA_c	Mus musculus	G5E8R4_MOUSE	G5E8R4	98 kDa	0	1	1	1	3	1	2	0	0	0
Sarcolemmal membrane-associated protein	Mus musculus	SLMAP_MOUSE	Q3URD3	97 kDa	4	4	5	4	3	8	5	6	4	4
Sarcoplasmic/endoplasmic reticulum calcium ATPase 2	Boreoeutheria	AT2A2_MOUSE	O55143	115 kDa	17	15	23	24	18	17	20	12	24	22
S-arrestin	Mus musculus	ARRS_MOUSE	P20443	45 kDa	41	44	42	45	46	43	44	43	41	43
Scaffold attachment factor B1	Mus musculus	SAFB1_MOUSE	D3YXK2	105 kDa	3	9	8	6	11	6	5	5	0	1
SEC14 domain and spectrin repeat-containing protein 1	Mus musculus	SESD1_MOUSE	Q80UK0	79 kDa	0	0	0	1	2	0	1	0	0	0
SEC14-like protein 2	Mus musculus	S14L2_MOUSE	Q99J08	46 kDa	1	1	2	2	2	0	1	2	1	2
Sec23 interacting protein	Mus musculus	Q4G0C0_MOUSE	Q4G0C0	111 kDa	2	4	5	5	5	3	5	1	4	3
Secernin-1	Mus musculus	SCRN1_MOUSE	Q9CZC8	46 kDa	4	7	7	6	8	6	6	8	6	6
Secernin-2	Mus musculus	SCRN2_MOUSE	Q8VCA8	47 kDa	3	1	2	1	2	1	1	2	1	1
Secernin-3	Mus musculus	SCRN3_MOUSE	Q3TMH2	48 kDa	3	1	2	1	1	2	1	3	1	1
Secretagogin	Mus musculus	SEGN_MOUSE	Q91WD9	32 kDa	11	9	7	7	9	6	6	7	7	6
Secretoglobin family 2B member 2	Mus musculus	SG2B2_MOUSE	Q6UGQ3	13 kDa	2	2	4	3	3	3	2	4	4	3
Secretoglobin family 2B member 24	Mus musculus	S2B24_MOUSE	Q7M747	13 kDa	1	0	0	0	0	2	0	1	2	1
Secretory carrier-associated membrane protein 1	Murinae	SCAM1_MOUSE	Q8K021	38 kDa	2	1	2	5	2	3	0	2	2	2
Secretory carrier-associated membrane protein 5	Mus musculus	SCAM5_MOUSE	Q9JKD3	26 kDa	0	1	1	2	0	0	0	1	0	1
Selenide, water dikinase 1	Muroidea	SPS1_MOUSE	Q8BH69	43 kDa	2	0	1	0	1	1	1	0	1	1
Selenium-binding protein 1	Mus	SBP1_MOUSE	P17563	53 kDa	5	5	6	5	6	7	5	8	6	4
Selenocysteine lyase	Mus musculus	SCLY_MOUSE	Q9JLI6	47 kDa	1	1	0	1	0	2	2	0	0	1
Selenoprotein H	Mus musculus	SELH_MOUSE	Q3UQA7	13 kDa	0	1	4	3	2	2	1	2	2	2
Selenoprotein T	Murinae	SELT_MOUSE	P62342	22 kDa	1	0	3	0	0	0	0	0	0	1
Sepiapterin reductase	Mus musculus	SPRE_MOUSE	Q64105	28 kDa	6	7	8	7	9	8	7	8	7	5
Septin-11	Murinae	SEP11_MOUSE	Q8C1B7	50 kDa	6	3	2	4	2	4	4	3	3	2
Septin-2	Mus musculus	SEPT2_MOUSE	P42208	42 kDa	2	2	2	2	2	0	0	1	1	3
Septin-4	Mus musculus	SEPT4_MOUSE	P28661	55 kDa	1	4	2	4	4	2	3	2	2	2
Septin-5	Mus musculus	SEPT5_MOUSE	Q9Z2Q6	43 kDa	5	3	5	2	5	5	5	6	4	3
Septin-6	Mus musculus	SEPT6_MOUSE	Q9R1T4	50 kDa	0	1	1	1	1	2	1	1	1	1
Septin-7	Mus musculus	SEPT7_MOUSE	O55131	51 kDa	9	9	7	6	7	10	7	9	7	9
Septin-8	Mus musculus	SEPT8_MOUSE	Q8CHH9	50 kDa	8	7	4	5	4	6	6	5	6	5
Serine hydroxymethyltransferase	Mus musculus	Q9CZN7_MOUSE	Q9CZN7	56 kDa	1	1	2	2	3	2	3	0	1	2
Serine protease inhibitor A3K	Mus musculus	SPA3K_MOUSE	P07759	47 kDa	0	1	5	0	6	1	2	6	2	0
Serine/arginine repetitive matrix protein 1	Mus musculus	SRRM1_MOUSE	Q52KI8	107 kDa	1	3	3	3	2	1	2	2	1	2
Serine/arginine repetitive matrix protein 2	Mus musculus	SRRM2_MOUSE	Q8BTI8	295 kDa	4	2	5	4	4	6	3	1	0	4
Serine/arginine-rich splicing factor 4	Mus musculus	SRSF4_MOUSE	Q8VE97	56 kDa	0	3	4	3	4	2	3	3	4	3
Serine/arginine-rich splicing factor 5	Muroidea	SRSF5_MOUSE	O35326	31 kDa	1	3	3	1	4	2	2	4	3	4
Serine/arginine-rich splicing factor 6	Murinae	SRSF6_MOUSE	Q3TWW8	39 kDa	0	2	2	2	1	1	1	2	2	1
Serine/arginine-rich splicing factor 7	Mus musculus	SRSF7_MOUSE	Q8BL97	31 kDa	4	4	4	3	2	4	4	4	2	3
Serine/arginine-rich-splicing factor 10	Euarchontoglires	Q3TFP0_MOUSE	Q3TFP0	22 kDa	1	2	1	1	1	1	0	1	1	1
Serine/threonine kinase 22 substrate 1	Mus musculus	Q147V4_MOUSE	Q147V4	57 kDa	1	1	2	1	1	1	1	1	1	1
Serine/threonine-protein kinase 24	Mus musculus	STK24_MOUSE	Q99KH8	48 kDa	1	1	1	1	1	0	2	1	1	1
Serine/threonine-protein kinase DCLK1	Mus musculus	DCLK1_MOUSE	Q9JLM8	84 kDa	4	5	2	2	2	2	4	4	2	3
Serine/threonine-protein kinase MRCK beta	Mus musculus	MRCKB_MOUSE	Q7TT50	195 kDa	1	0	1	3	0	1	2	2	1	1
Serine/threonine-protein kinase mTOR	Mus musculus	MTOR_MOUSE	Q9JLN9	289 kDa	10	7	10	9	9	8	6	2	8	6
Serine/threonine-protein kinase PAK 2	Mus musculus	PAK2_MOUSE	Q8CIN4	58 kDa	4	4	4	4	4	7	3	3	3	3
Serine/threonine-protein kinase TAO3	Mus musculus	TAOK3_MOUSE	Q8BYC6	105 kDa	1	2	2	3	2	2	2	0	2	2
Serine/threonine-protein phosphatase 2A 55 kDa regulatory subunit B	Mus musculus	Q9CWU3_MOUSE	Q9CWU3	43 kDa	1	0	1	2	1	1	1	1	1	1
Serine/threonine-protein phosphatase 2A 56 kDa regulatory subunit epsilon isoform	Mus musculus	2A5E_MOUSE	Q61151	55 kDa	4	3	3	5	3	4	5	3	4	5
Serine/threonine-protein phosphatase 2A 65 kDa regulatory subunit A alpha isoform	Boreoeutheria	2AAA_MOUSE	Q76MZ3	65 kDa	20	19	17	15	19	16	18	17	16	20
Serine/threonine-protein phosphatase 2A activator	Mus musculus	PTPA_MOUSE	P58389	37 kDa	7	5	5	5	5	5	4	6	4	4
Serine/threonine-protein phosphatase 2A catalytic subunit alpha isoform	Muroidea	PP2AA_MOUSE	P63330	36 kDa	6	5	4	3	1	2	4	3	1	2
Serine/threonine-protein phosphatase 2B catalytic subunit alpha isoform	Murinae	PP2BA_MOUSE	P63328	59 kDa	5	6	5	5	7	4	5	5	5	5
Serine/threonine-protein phosphatase 2B catalytic subunit beta isoform	Mus musculus	PP2BB_MOUSE	P48453	59 kDa	1	3	1	3	0	0	1	2	1	0
Serine/threonine-protein phosphatase 4 regulatory subunit 3A	Mus musculus	P4R3A_MOUSE	Q6P2K6	94 kDa	4	4	5	4	3	5	4	1	2	0
Serine/threonine-protein phosphatase 5	Mus musculus	PPP5_MOUSE	Q60676	57 kDa	1	2	3	1	3	2	2	1	2	1
Serine/threonine-protein phosphatase 6 catalytic subunit	Euteleostomi	PPP6_MOUSE	Q9CQR6	35 kDa	1	2	1	2	0	1	1	1	1	1
Serine/threonine-protein phosphatase PP1-alpha catalytic subunit	Boreoeutheria	PP1A_MOUSE	P62137	38 kDa	2	5	4	6	4	3	5	4	4	3
Serine/threonine-protein phosphatase PP1-gamma catalytic subunit	Boreoeutheria	PP1G_MOUSE	P63087	37 kDa	2	1	1	2	1	2	2	1	1	1
Serine--tRNA ligase, cytoplasmic	Mus musculus	SYSC_MOUSE	P26638	58 kDa	6	13	6	6	7	8	4	3	5	5
Serotransferrin	Mus musculus	TRFE_MOUSE	Q921I1	77 kDa	14	14	12	7	8	10	20	21	18	11
Serpin B6	Mus musculus	SPB6_MOUSE	Q60854	43 kDa	1	0	0	0	0	1	0	2	0	0
Serrate RNA effector molecule homolog	Mus musculus	SRRT_MOUSE	Q99MR6	100 kDa	7	15	17	19	20	13	12	13	13	14
Serum albumin	Mus	ALBU_MOUSE	P07724	69 kDa	28	28	26	24	30	21	26	30	21	25
Serum albumin	Bos taurus	ALBU_BOVIN	P02769	69 kDa	2	0	0	0	0	0	0	0	0	0
S-formylglutathione hydrolase	Mus musculus	ESTD_MOUSE	Q9R0P3	31 kDa	6	6	1	3	5	3	3	3	4	1
SH3 domain-binding glutamic acid-rich-like protein	Mus musculus	SH3L1_MOUSE	Q9JJU8	13 kDa	3	3	5	3	4	4	5	5	5	4
SH3 domain-binding glutamic acid-rich-like protein 2	Mus musculus	SH3L2_MOUSE	Q8BG73	12 kDa	0	1	2	1	0	0	0	0	0	1
SH3 domain-binding glutamic acid-rich-like protein 3	Mus musculus	SH3L3_MOUSE	Q91VW3	10 kDa	2	1	1	1	2	3	1	3	1	2
SH3-containing GRB2-like protein 3-interacting protein 1	Mus musculus	SGIP1_MOUSE	Q8VD37	86 kDa	11	11	9	8	5	9	11	1	5	8
Short/branched chain-specific acyl-CoA dehydrogenase, mitochondrial	Mus musculus	E9Q5L3_MOUSE	E9Q5L3 (+1)	52 kDa	2	2	2	2	2	2	2	2	0	2
Short-wave-sensitive opsin 1	Mus musculus	OPSB_MOUSE	P51491	39 kDa	3	3	4	4	3	3	4	4	4	4
Sideroflexin-1	Mus musculus	SFXN1_MOUSE	Q99JR1	36 kDa	0	0	2	2	0	0	0	0	3	4
Sideroflexin-3	Mus musculus	SFXN3_MOUSE	Q91V61	35 kDa	2	1	3	5	1	1	2	1	7	7
Sideroflexin-5	Mus musculus	SFXN5_MOUSE	Q925N0	37 kDa	1	2	4	4	1	1	3	2	5	4
Signal peptidase I	Mus musculus	D3Z569_MOUSE	D3Z569	22 kDa	0	0	2	0	0	2	0	1	0	1
Signal recognition particle 14 kDa protein	Murinae	SRP14_MOUSE	P16254	13 kDa	1	3	3	3	2	2	3	4	2	4
Signal recognition particle 54 kDa protein	Mus musculus	SRP54_MOUSE	P14576	56 kDa	0	1	0	2	3	0	3	0	2	1
Signal recognition particle receptor subunit beta	Mus musculus	SRPRB_MOUSE	P47758	30 kDa	0	0	3	0	0	1	1	0	0	0
Signal recognition particle subunit SRP68	Mus musculus	SRP68_MOUSE	Q8BMA6	71 kDa	0	2	0	0	2	0	0	2	0	0
Signal recognition particle subunit SRP72	Mus musculus	F8VQC1_MOUSE	F8VQC1	75 kDa	2	1	0	1	0	3	1	0	0	0
Signal transducer and activator of transcription 1	Mus musculus	STAT1_MOUSE	P42225	87 kDa	4	2	1	1	1	3	2	1	0	2
Signal transducer and activator of transcription 3	Eutheria	STAT3_MOUSE	P42227	88 kDa	0	0	0	0	0	1	0	0	1	2
Signal transducer and activator of transcription 5B	Mus musculus	STA5B_MOUSE	P42232	90 kDa	1	2	2	3	3	1	0	0	2	1
Signal-regulatory protein alpha	Mus musculus	Q6P6I8_MOUSE	Q6P6I8	56 kDa	4	3	4	5	4	3	3	1	4	5
Single-stranded DNA-binding protein	Mus musculus	Q8R2K3_MOUSE	Q8R2K3	17 kDa	0	1	2	1	0	1	1	1	1	0
Sister chromatid cohesion protein PDS5 homolog A	Mus musculus	PDS5A_MOUSE	Q6A026	150 kDa	2	1	1	0	0	2	2	0	2	2
Sister chromatid cohesion protein PDS5 homolog B	Mus musculus	PDS5B_MOUSE	Q4VA53	164 kDa	9	10	12	10	10	6	12	4	3	7
SLAIN motif-containing protein 2	Mus musculus	SLAI2_MOUSE	Q8CI08	62 kDa	1	1	0	0	0	2	1	0	1	0
Slc4a3 protein	Muridae	Q68EG4_MOUSE	Q68EG4	137 kDa	0	0	1	2	0	0	0	0	2	2
Slc8a1 protein	Mus musculus	Q68FL0_MOUSE	Q68FL0	107 kDa	0	1	1	3	1	0	1	1	0	0
SLIT-ROBO Rho GTPase-activating protein 2	Mus musculus	SRGP2_MOUSE	Q91Z67	121 kDa	2	2	1	1	1	1	1	0	0	0
SLIT-ROBO Rho GTPase-activating protein 3	Mus musculus	SRGP3_MOUSE	Q812A2	124 kDa	3	1	2	1	1	2	1	0	0	0
Small acidic protein	Mus musculus	SMAP_MOUSE	Q9R0P4	20 kDa	2	2	2	2	2	2	2	2	2	2
Small nuclear ribonucleoprotein D3	Mus musculus	Q91VM2_MOUSE	Q91VM2	14 kDa	2	2	2	2	2	2	2	2	2	2
Small nuclear ribonucleoprotein-associated protein B	Mus musculus	RSMB_MOUSE	P27048	24 kDa	2	3	4	3	2	2	3	3	3	2
Small ubiquitin-related modifier 2	Mus musculus	H7BWX9_MOUSE	H7BWX9	6 kDa	1	1	1	1	1	2	1	2	1	1
Smooth muscle gamma-actin	Mus musculus	Q61852_MOUSE	Q61852	43 kDa	4	4	5	3	4	1	3	5	1	4
SMT3 suppressor of mif two 3 homolog 3 (Yeast), isoform CRA_b	Mus musculus	G3UWX9_MOUSE	G3UWX9 (+1)	11 kDa	2	1	2	1	3	3	3	3	2	3
SnRNP core protein SMX5b	Mus musculus	Q9EP83_MOUSE	Q9EP83	9 kDa	1	1	1	1	1	1	2	2	1	1
SNW domain-containing protein 1	Mus musculus	SNW1_MOUSE	Q9CSN1	61 kDa	1	2	1	3	0	2	1	0	0	0
Sodium- and chloride-dependent GABA transporter 1	Murinae	SC6A1_MOUSE	P31648	67 kDa	2	1	2	2	1	3	1	1	2	2
Sodium- and chloride-dependent GABA transporter 3	Mus musculus	S6A11_MOUSE	P31650	70 kDa	3	2	3	5	3	2	5	3	5	5
Sodium- and chloride-dependent glycine transporter 1	Mus musculus	SC6A9_MOUSE	P28571	77 kDa	0	0	2	1	0	1	1	0	3	2
Sodium bicarbonate cotransporter member 10 variant NBCn2-C	Mus musculus	E9NX85_MOUSE	E9NX85	125 kDa	2	2	12	15	2	4	6	2	12	11
Sodium bicarbonate cotransporter NBCn1-D	Mus musculus	J9RV59_MOUSE	J9RV59	140 kDa	3	3	4	7	3	3	2	2	6	5
Sodium/potassium-transporting ATPase subunit alpha-1	Mus musculus	AT1A1_MOUSE	Q8VDN2	113 kDa	22	26	36	33	29	28	30	23	32	32
Sodium/potassium-transporting ATPase subunit alpha-2	Murinae	AT1A2_MOUSE	Q6PIE5	112 kDa	9	14	12	13	12	13	12	13	14	12
Sodium/potassium-transporting ATPase subunit alpha-3	Murinae	AT1A3_MOUSE	Q6PIC6	112 kDa	55	59	59	60	59	53	58	51	60	59
Sodium/potassium-transporting ATPase subunit beta-1	Mus musculus	AT1B1_MOUSE	P14094	35 kDa	4	4	9	6	5	5	7	6	7	8
Sodium/potassium-transporting ATPase subunit beta-2	Mus musculus	AT1B2_MOUSE	P14231	33 kDa	7	7	5	8	4	5	4	4	5	6
Sodium/potassium-transporting ATPase subunit beta-3	Mus musculus	AT1B3_MOUSE	P97370	32 kDa	2	3	0	2	1	1	3	1	1	0
Sodium-coupled neutral amino acid transporter 3	Mus musculus	S38A3_MOUSE	Q9DCP2	56 kDa	0	1	2	2	0	2	3	1	3	2
Soluble lamin-associated protein of 75 kDa	Mus musculus	F169A_MOUSE	Q5XG69	73 kDa	14	12	10	14	11	12	10	11	10	12
Solute carrier family 12 member 5	Mus musculus	S12A5_MOUSE	Q91V14	126 kDa	25	29	33	38	30	25	30	25	35	34
Solute carrier family 12 member 6	Mus musculus	S12A6_MOUSE	Q924N4	128 kDa	0	1	3	4	0	1	1	0	1	3
Solute carrier family 2, facilitated glucose transporter member 1	Tetrapoda	GTR1_MOUSE	P17809	54 kDa	4	4	4	4	4	4	4	4	4	5
Solute carrier family 2, facilitated glucose transporter member 3	Mus musculus	GTR3_MOUSE	P32037 (+1)	53 kDa	0	0	0	2	0	0	0	0	1	1
Sorbin and SH3 domain-containing protein 2	Mus musculus	SRBS2_MOUSE	Q3UTJ2	132 kDa	0	0	1	0	0	0	0	0	1	2
Sorbitol dehydrogenase	Mus musculus	DHSO_MOUSE	Q64442	38 kDa	0	1	0	0	1	2	2	2	0	1
Sorcin	Mus musculus	SORCN_MOUSE	Q6P069	22 kDa	4	4	4	3	2	5	4	3	4	3
Sorting and assembly machinery component 50 homolog	Mus musculus	SAM50_MOUSE	Q8BGH2	52 kDa	1	0	2	3	0	0	1	0	4	2
Sorting nexin 1	Mus musculus	Q6NZD2_MOUSE	Q6NZD2 (+1)	59 kDa	2	3	0	2	1	1	1	1	0	1
Sorting nexin 12, isoform CRA_b	Murinae	Q3TGS7_MOUSE	Q3TGS7	19 kDa	2	4	5	3	4	2	4	2	4	3
Sorting nexin-2	Mus musculus	SNX2_MOUSE	Q9CWK8	58 kDa	2	1	1	1	1	2	1	1	1	1
Sorting nexin-27	Mus musculus	SNX27_MOUSE	Q3UHD6	61 kDa	0	1	1	1	1	1	0	1	1	2
Sorting nexin-3	Mus musculus	SNX3_MOUSE	O70492	19 kDa	2	4	3	3	6	4	4	4	4	4
Sorting nexin-6	Mus musculus	SNX6_MOUSE	Q6P8X1	47 kDa	1	1	1	1	1	1	2	1	1	1
Spastin	Mus musculus	SPAST_MOUSE	Q9QYY8	66 kDa	0	2	0	1	0	0	0	0	0	1
Spectrin beta 1	Mus musculus	Q3UGX2_MOUSE	Q3UGX2	268 kDa	8	1	16	10	8	8	5	0	3	6
Spectrin beta chain, non-erythrocytic 1	Mus musculus	SPTB2_MOUSE	Q62261	274 kDa	103	81	115	107	101	103	101	81	86	99
Sperm-associated antigen 7	Mus musculus	SPAG7_MOUSE	Q7TNE3	26 kDa	2	1	1	1	1	0	1	1	1	0
Spermatid perinuclear RNA-binding protein	Mus musculus	STRBP_MOUSE	Q91WM1	74 kDa	3	3	2	3	2	0	3	3	4	3
Spermine synthase	Mus musculus	SPSY_MOUSE	P97355	41 kDa	2	2	1	1	1	3	3	1	3	1
S-phase kinase-associated protein 1	Euteleostomi	SKP1_MOUSE	Q9WTX5	19 kDa	2	5	5	4	3	5	5	7	6	5
Spliceosome RNA helicase Ddx39b	Murinae	DX39B_MOUSE	Q9Z1N5	49 kDa	10	12	11	12	10	10	8	8	9	9
Spliceosome-associated protein CWC15 homolog	Mus musculus	CWC15_MOUSE	Q9JHS9	27 kDa	0	0	2	2	0	0	0	0	1	0
Splicing factor 1	Muroidea	SF01_MOUSE	Q64213	70 kDa	3	4	3	2	1	1	5	4	3	2
Splicing factor 3A subunit 1	Mus musculus	SF3A1_MOUSE	Q8K4Z5	89 kDa	11	18	14	15	15	9	11	7	9	10
Splicing factor 3A subunit 3	Muroidea	SF3A3_MOUSE	Q9D554	59 kDa	2	2	3	2	3	2	3	3	2	3
Splicing factor 3B subunit 1	Mus musculus	SF3B1_MOUSE	Q99NB9	146 kDa	23	29	25	28	29	24	23	16	22	21
Splicing factor 3B subunit 3	Muroidea	SF3B3_MOUSE	Q921M3	136 kDa	17	16	13	16	15	14	13	10	16	12
Splicing factor 3B subunit 5	Muroidea	SF3B5_MOUSE	Q923D4	10 kDa	0	1	0	0	0	2	1	0	0	0
Splicing factor U2AF 65 kDa subunit	Murinae	U2AF2_MOUSE	P26369 (+1)	54 kDa	1	4	4	3	2	1	2	1	3	1
Splicing factor, proline- and glutamine-rich	Euarchontoglires	SFPQ_MOUSE	Q8VIJ6	75 kDa	27	28	23	31	25	25	22	20	27	24
Spna2 protein	Mus musculus	B9EKJ1_MOUSE	B9EKJ1	285 kDa	142	123	149	143	134	135	122	109	112	124
Spondin-1	Mus musculus	SPON1_MOUSE	Q8VCC9	91 kDa	1	0	1	1	2	0	0	0	0	1
Squamous cell carcinoma antigen recognized by T-cells 3	Mus musculus	SART3_MOUSE	Q9JLI8	110 kDa	10	9	4	9	9	14	10	6	3	4
SRA stem-loop-interacting RNA-binding protein, mitochondrial	Mus musculus	SLIRP_MOUSE	Q9D8T7	13 kDa	0	1	2	1	2	2	1	2	2	2
SRSF protein kinase 2	Mus musculus	SRPK2_MOUSE	O54781	77 kDa	2	2	1	4	2	1	2	0	1	2
Staphylococcal nuclease domain-containing protein 1	Mus musculus	SND1_MOUSE	Q78PY7	102 kDa	9	9	10	13	11	13	9	4	13	10
Stathmin	Euarchontoglires	STMN1_MOUSE	P54227	17 kDa	8	9	12	7	9	12	11	14	8	10
STE20/SPS1-related proline-alanine-rich protein kinase	Mus musculus	STK39_MOUSE	Q9Z1W9	60 kDa	2	0	1	1	1	1	2	1	0	2
STE20-like serine/threonine-protein kinase	Mus musculus	SLK_MOUSE	O54988	141 kDa	1	2	1	0	3	3	2	1	2	2
Sterile alpha and TIR motif-containing protein 1	Mus musculus	SARM1_MOUSE	Q6PDS3	80 kDa	1	1	2	3	1	0	1	0	1	1
Steroid hormone receptor ERR2	Mus musculus	ERR2_MOUSE	Q61539	48 kDa	3	2	2	2	2	2	3	3	2	2
Stomatin-like protein 2, mitochondrial	Mus musculus	STML2_MOUSE	Q99JB2	38 kDa	1	2	0	1	1	2	2	2	4	3
Stress-70 protein, mitochondrial	Mus musculus	GRP75_MOUSE	P38647	73 kDa	14	16	17	20	16	19	16	18	20	21
Stress-induced-phosphoprotein 1	Mus musculus	STIP1_MOUSE	Q60864	63 kDa	12	14	9	8	12	10	10	13	7	8
Striatin-3	Mus musculus	STRN3_MOUSE	Q9ERG2	87 kDa	2	3	2	3	1	2	3	0	2	2
Striatin-interacting protein 1	Mus musculus	STRP1_MOUSE	Q8C079	96 kDa	1	2	0	1	1	2	2	0	0	3
Stromal membrane-associated protein 1	Mus musculus	SMAP1_MOUSE	Q91VZ6	48 kDa	0	1	2	2	1	1	1	2	1	1
Structural maintenance of chromosomes flexible hinge domain-containing protein 1	Mus musculus	SMHD1_MOUSE	Q6P5D8	226 kDa	4	2	1	2	2	3	2	1	2	0
Structural maintenance of chromosomes protein 1A	Mus musculus	SMC1A_MOUSE	Q9CU62	143 kDa	29	32	36	32	31	32	30	20	28	27
Structural maintenance of chromosomes protein 3	Mus musculus	SMC3_MOUSE	Q9CW03	142 kDa	31	30	32	29	31	28	26	19	26	22
Succinate dehydrogenase [ubiquinone] flavoprotein subunit, mitochondrial	Muroidea	SDHA_MOUSE	Q8K2B3	73 kDa	9	10	12	12	10	10	12	9	15	10
Succinate dehydrogenase [ubiquinone] iron-sulfur subunit, mitochondrial	Mus musculus	SDHB_MOUSE	Q9CQA3	32 kDa	0	2	2	2	1	2	1	1	2	1
Succinate-semialdehyde dehydrogenase, mitochondrial	Mus musculus	SSDH_MOUSE	Q8BWF0	56 kDa	2	4	5	4	2	5	5	5	7	6
Succinyl-CoA ligase [ADP/GDP-forming] subunit alpha, mitochondrial	Mus musculus	SUCA_MOUSE	Q9WUM5	36 kDa	4	7	7	7	6	6	6	6	8	5
Succinyl-CoA ligase [ADP-forming] subunit beta, mitochondrial	Mus musculus	SUCB1_MOUSE	Q9Z2I9	50 kDa	13	16	14	15	14	14	14	16	13	13
Succinyl-CoA:3-ketoacid coenzyme A transferase 1, mitochondrial	Mus musculus	SCOT1_MOUSE	Q9D0K2	56 kDa	7	11	9	8	9	7	7	7	8	5
Sulfurtransferase	Mus musculus	Q505N7_MOUSE	Q505N7 (+1)	33 kDa	1	3	3	2	2	3	3	3	2	2
SUMO-activating enzyme subunit 1	Mus musculus	SAE1_MOUSE	Q9R1T2	39 kDa	7	7	7	6	7	8	4	10	7	3
SUMO-activating enzyme subunit 2	Mus musculus	SAE2_MOUSE	Q9Z1F9	71 kDa	9	11	11	8	6	10	15	10	12	12
SUMO-conjugating enzyme UBC9	Mus musculus	Q8CFZ0_MOUSE	Q8CFZ0	11 kDa	0	1	2	0	3	3	1	2	3	3
SUN domain-containing ossification factor	Mus musculus	SUCO_MOUSE	Q8C341	139 kDa	0	0	0	2	0	0	0	0	0	0
Superkiller viralicidic activity 2-like 2	Mus musculus	SK2L2_MOUSE	Q9CZU3	118 kDa	7	7	8	9	9	4	8	5	9	6
Superoxide dismutase [Cu-Zn]	Mus	SODC_MOUSE	P08228	16 kDa	11	11	13	11	13	14	13	14	11	12
Superoxide dismutase [Mn], mitochondrial	Mus musculus	SODM_MOUSE	P09671	25 kDa	6	7	7	5	8	6	6	5	5	7
SURP and G-patch domain-containing protein 2	Mus musculus	SUGP2_MOUSE	Q8CH09	118 kDa	7	5	4	5	7	4	3	1	2	2
SWI/SNF complex subunit SMARCC2	Mus musculus	SMRC2_MOUSE	Q6PDG5	133 kDa	13	17	18	13	21	16	15	9	12	13
SWI/SNF-related matrix-associated actin-dependent regulator of chromatin subfamily A member 5	Mus musculus	SMCA5_MOUSE	Q91ZW3	122 kDa	2	2	3	5	2	1	3	0	3	4
Symplekin	Mus musculus	SYMPK_MOUSE	Q80X82	142 kDa	3	5	3	4	5	3	3	4	3	3
Synapsin-1	Mus musculus	SYN1_MOUSE	O88935	74 kDa	9	10	6	10	8	8	8	8	7	9
Synapsin-2	Mus musculus	SYN2_MOUSE	Q64332	63 kDa	1	2	1	0	1	0	1	0	0	0
Synaptic vesicle glycoprotein 2A	Mus musculus	SV2A_MOUSE	Q9JIS5	83 kDa	8	9	14	12	8	9	10	8	12	11
Synaptic vesicle glycoprotein 2B	Mus musculus	SV2B_MOUSE	Q8BG39	77 kDa	8	10	11	10	9	10	9	7	10	8
Synaptic vesicle membrane protein VAT-1 homolog	Mus musculus	VAT1_MOUSE	Q62465	43 kDa	3	8	11	2	9	4	8	11	2	7
Synaptic vesicle membrane protein VAT-1 homolog-like	Murinae	VAT1L_MOUSE	Q80TB8	46 kDa	7	8	7	8	8	9	8	9	6	8
Synaptobrevin homolog YKT6	Mus musculus	YKT6_MOUSE	Q9CQW1	22 kDa	2	2	3	2	5	3	1	1	1	2
Synaptogyrin-1	Mus musculus	SNG1_MOUSE	O55100 (+1)	26 kDa	1	2	2	2	2	1	2	2	2	2
Synaptogyrin-3	Mus musculus	SNG3_MOUSE	Q8R191	25 kDa	2	2	2	1	2	1	3	2	1	2
Synaptojanin-1	Mus musculus	SYNJ1_MOUSE	Q8CHC4	173 kDa	35	37	34	32	35	38	34	29	32	33
Synaptophysin	Mus musculus	SYPH_MOUSE	Q62277	34 kDa	1	4	4	4	3	5	3	4	3	3
Synaptoporin	Mus musculus	SYNPR_MOUSE	Q8BGN8	29 kDa	3	4	3	4	2	1	2	2	4	3
Synaptotagmin-1	Mus musculus	SYT1_MOUSE	P46096	47 kDa	17	21	23	25	20	22	17	19	21	17
Synergin gamma	Mus musculus	SYNRG_MOUSE	Q5SV85	140 kDa	0	0	0	0	2	0	1	0	0	0
Syntaxin-1A	Mus musculus	STX1A_MOUSE	O35526	33 kDa	1	1	2	2	2	1	1	1	3	2
Syntaxin-3	Mus musculus	STX3_MOUSE	Q64704	33 kDa	13	12	11	12	11	13	12	10	11	12
Syntaxin-binding protein 5	Mus musculus	STXB5_MOUSE	Q8K400	128 kDa	1	0	1	1	2	1	0	0	2	1
Tail-anchored protein insertion receptor WRB	Tetrapoda	WRB_MOUSE	Q8K0D7	20 kDa	0	0	2	1	0	2	0	3	1	1
Talin-1	Mus musculus	TLN1_MOUSE	P26039	270 kDa	16	12	20	11	22	14	12	13	8	14
Talin-2	Mus musculus	TLN2_MOUSE	Q71LX4	254 kDa	30	27	24	26	31	27	24	19	14	23
TAR DNA-binding protein 43	Muroidea	TADBP_MOUSE	Q921F2	45 kDa	8	10	9	10	10	6	8	10	9	8
Target of Myb protein 1	Mus musculus	TOM1_MOUSE	O88746	54 kDa	1	1	2	1	1	0	1	1	0	1
Target of rapamycin complex 2 subunit MAPKAP1	Mus musculus	SIN1_MOUSE	Q8BKH7	59 kDa	1	1	2	0	0	1	1	0	0	0
TBC1 domain family member 31	Mus musculus	TBC31_MOUSE	Q6NXY1	116 kDa	0	0	2	1	1	0	0	1	1	0
TBP-associated factor 170	Mus musculus	A0ZVB6_MOUSE	A0ZVB6	207 kDa	1	1	1	2	1	2	1	0	1	1
T-cell lymphoma invasion and metastasis 1	Mus musculus	G3UWG2_MOUSE	G3UWG2 (+1)	177 kDa	2	0	0	2	1	0	1	0	0	1
T-complex protein 1 subunit alpha	Mus	TCPA_MOUSE	P11983	60 kDa	16	13	13	13	14	13	10	14	11	13
T-complex protein 1 subunit beta	Mus musculus	TCPB_MOUSE	P80314	57 kDa	20	21	16	24	18	19	19	20	20	20
T-complex protein 1 subunit delta	Mus musculus	TCPD_MOUSE	P80315	58 kDa	16	20	14	20	16	16	16	16	13	13
T-complex protein 1 subunit epsilon	Mus musculus	TCPE_MOUSE	P80316	60 kDa	15	15	12	12	12	13	11	12	11	13
T-complex protein 1 subunit eta	Mus musculus	TCPH_MOUSE	P80313	60 kDa	20	20	15	15	15	14	16	19	12	13
T-complex protein 1 subunit gamma	Mus musculus	TCPG_MOUSE	P80318	61 kDa	20	23	16	21	17	15	21	22	18	18
T-complex protein 1 subunit theta	Mus musculus	TCPQ_MOUSE	P42932	60 kDa	14	15	15	16	16	15	17	16	15	13
T-complex protein 1 subunit zeta	Mus musculus	TCPZ_MOUSE	P80317 (+1)	58 kDa	16	16	15	13	14	14	16	16	15	16
Tectonin beta-propeller repeat-containing protein 1	Mus musculus	TCPR1_MOUSE	Q80VP0	130 kDa	4	2	3	3	3	2	2	1	3	3
Tenascin-R	Mus musculus	TENR_MOUSE	Q8BYI9	150 kDa	17	15	20	20	17	18	16	12	19	19
Tetratricopeptide repeat protein 21B	Mus musculus	TT21B_MOUSE	Q0HA38	151 kDa	0	0	0	0	0	0	2	0	0	0
Thimet oligopeptidase	Mus musculus	THOP1_MOUSE	Q8C1A5	78 kDa	5	5	4	3	3	3	8	5	7	4
Thioredoxin	Mus musculus	THIO_MOUSE	P10639	12 kDa	4	4	3	4	4	4	4	4	4	4
Thioredoxin domain-containing protein 12	Mus musculus	TXD12_MOUSE	Q9CQU0	19 kDa	4	3	4	2	4	2	2	3	2	3
Thioredoxin domain-containing protein 17	Mus musculus	TXD17_MOUSE	Q9CQM5	14 kDa	2	3	1	2	1	3	3	3	2	1
Thioredoxin domain-containing protein 5	Mus musculus	TXND5_MOUSE	Q91W90	46 kDa	2	1	1	1	1	1	1	2	1	1
Thioredoxin reductase 1, cytoplasmic	Mus musculus	TRXR1_MOUSE	Q9JMH6	67 kDa	2	4	5	2	2	3	4	4	5	3
Thioredoxin-dependent peroxide reductase, mitochondrial	Mus musculus	PRDX3_MOUSE	P20108	28 kDa	8	7	9	6	9	7	6	6	7	7
Thioredoxin-like protein 1	Mus musculus	TXNL1_MOUSE	Q8CDN6	32 kDa	2	1	1	1	1	2	1	1	1	1
Thioredoxin-related transmembrane protein 1	Mus musculus	TMX1_MOUSE	Q8VBT0	31 kDa	2	3	3	3	3	3	4	3	3	2
Thioredoxin-related transmembrane protein 2	Mus musculus	TMX2_MOUSE	Q9D710	34 kDa	1	1	1	1	1	1	1	1	2	2
Thiosulfate sulfurtransferase	Mus musculus	THTR_MOUSE	P52196	33 kDa	0	0	0	0	1	0	1	2	0	1
THO complex subunit 2	Mus musculus	THOC2_MOUSE	B1AZI6	183 kDa	2	3	4	4	4	3	4	3	4	4
THO complex subunit 4	Mus musculus	THOC4_MOUSE	O08583	27 kDa	1	2	0	2	1	1	1	2	2	1
Threonine--tRNA ligase, cytoplasmic	Mus musculus	SYTC_MOUSE	Q9D0R2	83 kDa	10	16	15	10	10	10	13	9	13	15
THUMP domain-containing protein 1	Mus musculus	THUM1_MOUSE	Q99J36	39 kDa	1	0	2	0	2	1	0	0	1	0
Thy-1 membrane glycoprotein	Mus musculus	THY1_MOUSE	P01831 (+1)	18 kDa	1	1	0	2	0	0	1	1	2	1
Thyroid hormone receptor-associated protein 3	Mus musculus	TR150_MOUSE	Q569Z6	108 kDa	0	2	7	5	4	1	1	1	5	6
Tight junction protein ZO-1	Mus musculus	ZO1_MOUSE	P39447	195 kDa	6	1	4	5	1	3	3	0	5	6
Tight junction protein ZO-2	Mus musculus	ZO2_MOUSE	Q9Z0U1	131 kDa	0	0	1	0	2	2	0	0	0	1
TIP41-like protein	Mus musculus	TIPRL_MOUSE	Q8BH58	31 kDa	0	2	0	0	0	0	0	1	1	0
Titin	Mus musculus	TITIN_MOUSE	A2ASS6	3906 kDa	2	1	1	1	0	2	2	1	0	2
Tln2 protein	Mus musculus	Q68FD6_MOUSE	Q68FD6	187 kDa	1	3	3	3	3	2	3	1	1	1
[truncated: 217 more rows]

## Sheet: Quantitative values
CvDiabetes_Global 052222, Samples report created on 05/22/2022
Identified Proteins (2174)	Taxonomy	RepID	Accession Number	Molecular Weight	Fold change in DR
Prolyl-tRNA synthetase associated domain-containing protein 1	Mus musculus	PRXD1_MOUSE	Q9D820	19 kDa	up
Protein Lcn11	Mus musculus	A2BHR2_MOUSE	A2BHR2	20 kDa	up
Secretoglobin family 2B member 24	Mus musculus	S2B24_MOUSE	Q7M747	13 kDa	up
ABC transporter A subfamily member, A8a	Mus musculus	A4PBQ7_MOUSE	A4PBQ7	184 kDa	up
Inositol-3-phosphate synthase 1	Mus musculus	INO1_MOUSE	Q9JHU9	61 kDa	up
60S ribosomal protein L28	Tetrapoda	RL28_MOUSE	P41105	16 kDa	up
Protein LEG1 homolog	Mus musculus	LEG1H_MOUSE	Q8C6C9	38 kDa	up
Eukaryotic translation elongation factor 1 epsilon-1	Mus musculus	MCA3_MOUSE	Q9D1M4	20 kDa	up
Ribosomal protein S23	Mus musculus	Q497E1_MOUSE	Q497E1	16 kDa	up
Eukaryotic translation initiation factor 5	Mus musculus	IF5_MOUSE	P59325	49 kDa	up
Emopamil-binding protein-like	Mus musculus	EBPL_MOUSE	Q9D0P0	23 kDa	up
Frataxin, mitochondrial	Mus musculus	FRDA_MOUSE	O35943	23 kDa	up
Ubiquitin-conjugating enzyme E2 D2B	Muroidea	U2D2B_MOUSE	Q6ZWY6	17 kDa	up
Peroxisomal multifunctional enzyme type 2	Mus musculus	DHB4_MOUSE	P51660	79 kDa	up
Major urinary protein 4	Mus musculus	MUP4_MOUSE	P11590	21 kDa	up
Stomatin-like protein 2, mitochondrial	Mus musculus	STML2_MOUSE	Q99JB2	38 kDa	up
Glycoprotein m6b, isoform CRA_f	Mus musculus	Q3US81_MOUSE	Q3US81	32 kDa	up
Rps16 protein	Mus musculus	Q5CZY9_MOUSE	Q5CZY9	19 kDa	up
BolA-like protein 2	Mus musculus	BOLA2_MOUSE	Q8BGS2	10 kDa	up
ATP-binding cassette sub-family A member 8-B	Mus musculus	ABC8B_MOUSE	Q8K440	183 kDa	up
Protein Gm5938	Mus musculus	A2AEN9_MOUSE	A2AEN9	19 kDa	up
Nucleoside diphosphate kinase B	Mus musculus	NDKB_MOUSE	Q01768	17 kDa	up
Optic atrophy 3 protein homolog	Mus musculus	OPA3_MOUSE	Q505D7	20 kDa	up
Prefoldin 1	Murinae	Q9CQF7_MOUSE	Q9CQF7 (+1)	14 kDa	up
3-ketoacyl-CoA thiolase, mitochondrial	Mus musculus	THIM_MOUSE	Q8BWT1	42 kDa	up
Rab5B	Mus musculus	Q0PD56_MOUSE	Q0PD56	25 kDa	up
ADP-ribosylation factor-like protein 8A	Muroidea	ARL8A_MOUSE	Q8VEH3	21 kDa	up
Mitochondrial pyruvate carrier 1	Murinae	MPC1_MOUSE	P63030	12 kDa	up
Acylamino-acid-releasing enzyme	Mus musculus	APEH_MOUSE	Q8R146	82 kDa	up
Isoaspartyl peptidase/L-asparaginase	Mus musculus	ASGL1_MOUSE	Q8C0M9	34 kDa	up
Kinesin-associated protein 3	Mus musculus	KIFA3_MOUSE	P70188	91 kDa	up
Adenylosuccinate synthetase isozyme 1	Mus musculus	PURA1_MOUSE	P28650	50 kDa	up
Cathepsin D	Mus musculus	CATD_MOUSE	P18242	45 kDa	up
Replication protein A 14 kDa subunit	Mus musculus	RFA3_MOUSE	Q9CQ71	14 kDa	up
Prefoldin subunit 2	Mus musculus	PFD2_MOUSE	O70591	17 kDa	up
Nucleoside diphosphate kinase A	Mus musculus	NDKA_MOUSE	P15532	17 kDa	up
Secretoglobin family 2B member 2	Mus musculus	SG2B2_MOUSE	Q6UGQ3	13 kDa	up
High mobility group protein HMG-I/HMG-Y	Mus musculus	HMGA1_MOUSE	P17095	12 kDa	up
Glutathione S-transferase omega-1	Mus musculus	GSTO1_MOUSE	O09131	27 kDa	up
Aldehyde dehydrogenase	Mus musculus	Q99PH4_MOUSE	Q99PH4	57 kDa	up
RNA-binding protein 3	Mus musculus	RBM3_MOUSE	O89086	17 kDa	up
Lethal(2) giant larvae protein homolog 1	Mus musculus	L2GL1_MOUSE	Q80Y17	113 kDa	up
Regulator of G-protein signaling 6	Mus musculus	RGS6_MOUSE	Q9Z2H2	55 kDa	up
Ferritin heavy chain	Mus musculus	FRIH_MOUSE	P09528	21 kDa	up
Peptidyl-prolyl cis-trans isomerase-like 1	Murinae	PPIL1_MOUSE	Q9D0W5	18 kDa	up
Protein NDRG2	Mus musculus	NDRG2_MOUSE	Q9QYG0	41 kDa	up
Superoxide dismutase [Cu-Zn]	Mus	SODC_MOUSE	P08228	16 kDa	up
Protein Red	Mus musculus	RED_MOUSE	Q9Z1M8	66 kDa	up
Ube2m protein	Mus musculus	Q8R352_MOUSE	Q8R352	12 kDa	up
Acyltransferase	Mus musculus	A8ASF5_MOUSE	A8ASF5	88 kDa	up
Actin-related protein 2/3 complex subunit 3	Mus musculus	ARPC3_MOUSE	Q9JM76	21 kDa	up
Annexin A5	Mus musculus	ANXA5_MOUSE	P48036	36 kDa	up
Protein kinase C	Mus musculus	Q4VA93_MOUSE	Q4VA93	77 kDa	up
CaM kinase-like vesicle-associated protein	Mus musculus	CAMKV_MOUSE	Q3UHL1	55 kDa	up
Trifunctional purine biosynthetic protein adenosine-3	Mus musculus	PUR2_MOUSE	Q64737	108 kDa	up
Long-chain-fatty-acid--CoA ligase 6	Mus musculus	ACSL6_MOUSE	Q91WC3	78 kDa	up
Peptidyl-prolyl cis-trans isomerase A	Euarchontoglires	PPIA_MOUSE	P17742	18 kDa	up
Stress-70 protein, mitochondrial	Mus musculus	GRP75_MOUSE	P38647	73 kDa	up
ATP synthase subunit f, mitochondrial	Mus musculus	ATPK_MOUSE	P56135	10 kDa	up
Beta-centractin	Murinae	ACTY_MOUSE	Q8R5C5	42 kDa	up
TPR and ankyrin repeat-containing protein 1	Mus musculus	TRNK1_MOUSE	Q8BV79	343 kDa	up
Transaldolase	Mus musculus	TALDO_MOUSE	Q93092	37 kDa	up
Phosphoribosylformylglycinamidine synthase	Mus musculus	PUR4_MOUSE	Q5SUR0	145 kDa	up
Heterogeneous nuclear ribonucleoprotein K	Mus musculus	Q8BT23_MOUSE	Q8BT23	11 kDa	up
Peroxiredoxin 6	Mus musculus	Q6GT24_MOUSE	Q6GT24	25 kDa	up
Aspartate aminotransferase, cytoplasmic	Mus musculus	AATC_MOUSE	P05201	46 kDa	up
ATP-dependent 6-phosphofructokinase, platelet type	Mus musculus	PFKAP_MOUSE	Q9WUA3	85 kDa	up
Protein Ppp2r5d	Mus musculus	Q91V89_MOUSE	Q91V89	69 kDa	up
Band 4.1-like protein 2	Mus musculus	E41L2_MOUSE	O70318	110 kDa	up
Erythrocyte protein band 4.1-like 2, isoform CRA_c	Mus musculus	Q80UE5_MOUSE	Q80UE5	102 kDa	up
Glycogen phosphorylase, brain form	Mus musculus	PYGB_MOUSE	Q8CI94	97 kDa	up
Pyruvate kinase PKM	Tetrapoda	KPYM_MOUSE	P52480	58 kDa	up
Clathrin heavy chain 1	Mus musculus	CLH1_MOUSE	Q68FD5	192 kDa	up
Pre-mRNA-processing-splicing factor 8	Murinae	PRP8_MOUSE	Q99PV0	274 kDa	down
Band 4.1-like protein 3	Mus musculus	E41L3_MOUSE	Q9WV92	103 kDa	down
Importin-7	Mus musculus	IPO7_MOUSE	Q9EPL8	119 kDa	down
D-beta-hydroxybutyrate dehydrogenase, mitochondrial	Mus musculus	BDH_MOUSE	Q80XN0	38 kDa	down
N(G),N(G)-dimethylarginine dimethylaminohydrolase 2	Mus musculus	DDAH2_MOUSE	Q99LD8	30 kDa	down
Alpha actinin 1a	Mus musculus	A1BN54_MOUSE	A1BN54	103 kDa	down
AP-1 complex subunit gamma-1	Mus musculus	AP1G1_MOUSE	P22892	91 kDa	down
AP-3 complex subunit beta-2	Mus musculus	AP3B2_MOUSE	Q9JME5	119 kDa	down
Bifunctional glutamate/proline--tRNA ligase	Mus musculus	SYEP_MOUSE	Q8CGC7	170 kDa	down
C2 domain-containing protein 2-like	Mus musculus	C2C2L_MOUSE	Q80X80	76 kDa	down
General transcription factor II-I	Mus musculus	GTF2I_MOUSE	Q9ESZ8	112 kDa	down
Coatomer subunit gamma-2	Mus musculus	COPG2_MOUSE	Q9QXK3	98 kDa	down
Hsc70-interacting protein	Mus musculus	F10A1_MOUSE	Q99L47	42 kDa	down
V-type proton ATPase subunit D	Mus musculus	VATD_MOUSE	P57746	28 kDa	down
Cytoplasmic dynein 2 heavy chain 1	Mus musculus	DYHC2_MOUSE	Q45VK7	492 kDa	down
UDP-N-acetylglucosamine--peptide N-acetylglucosaminyltransferase 110 kDa subunit	Mus musculus	OGT1_MOUSE	Q8CGY8	117 kDa	down
Cytosolic acyl coenzyme A thioester hydrolase	Mus musculus	BACH_MOUSE	Q91V12	43 kDa	down
Kinesin-like protein KIF2A	Mus musculus	KIF2A_MOUSE	P28740	80 kDa	down
Serine/threonine-protein kinase mTOR	Mus musculus	MTOR_MOUSE	Q9JLN9	289 kDa	down
Transcription activator BRG1	Mus musculus	SMCA4_MOUSE	Q3TKT4	181 kDa	down
Heat shock protein 105 kDa	Mus musculus	HS105_MOUSE	Q61699	96 kDa	down
Medium-wave-sensitive opsin 1	Mus musculus	OPSG_MOUSE	O35599	40 kDa	down
Complexin-3	Murinae	CPLX3_MOUSE	Q8R1B5	18 kDa	down
Zinc finger protein castor homolog 1	Mus musculus	CASZ1_MOUSE	Q9CWL2	191 kDa	down
LisH domain and HEAT repeat-containing protein KIAA1468	Mus musculus	K1468_MOUSE	Q148V7	135 kDa	down
Rho GTPase-activating protein 1	Mus musculus	RHG01_MOUSE	Q5FWK3	50 kDa	down
S-formylglutathione hydrolase	Mus musculus	ESTD_MOUSE	Q9R0P3	31 kDa	down
Cytoskeleton-associated protein 5	Mus musculus	CKAP5_MOUSE	A2AGT5	226 kDa	down
Splicing factor 3A subunit 1	Mus musculus	SF3A1_MOUSE	Q8K4Z5	89 kDa	down
Cell division cycle and apoptosis regulator protein 1	Mus musculus	CCAR1_MOUSE	Q8CH18	132 kDa	down
Catenin (Cadherin associated protein), delta 1, isoform CRA_a	Mus musculus	G3X9V2_MOUSE	G3X9V2 (+1)	104 kDa	down
Disks large homolog 1	Mus musculus	DLG1_MOUSE	Q811D0	100 kDa	down
Golgi apparatus protein 1	Mus musculus	GSLG1_MOUSE	Q61543	134 kDa	down
Vigilin	Mus musculus	VIGLN_MOUSE	Q8VDJ3	142 kDa	down
Elongator complex protein 1	Mus musculus	ELP1_MOUSE	Q7TT37	150 kDa	down
Eukaryotic translation initiation factor 4, gamma 2	Mus musculus	A0JNY7_MOUSE	A0JNY7	102 kDa	down
Double-strand-break repair protein rad21 homolog	Mus musculus	RAD21_MOUSE	Q61550	72 kDa	down
CLIP-associating protein 2	Mus musculus	CLAP2_MOUSE	Q8BRT1	141 kDa	down
Cyclin-dependent-like kinase 5	Boreoeutheria	CDK5_MOUSE	P49615	33 kDa	down
Caprin-1	Mus musculus	CAPR1_MOUSE	Q60865	78 kDa	down
DNA (cytosine-5)-methyltransferase	Mus musculus	Q7TSJ0_MOUSE	Q7TSJ0	184 kDa	down
Synaptobrevin homolog YKT6	Mus musculus	YKT6_MOUSE	Q9CQW1	22 kDa	down
ATP-binding cassette, sub-family F (GCN20), member 1	Mus musculus	Q5RL55_MOUSE	Q5RL55 (+1)	95 kDa	down
Arf-GAP with GTPase, ANK repeat and PH domain-containing protein 1	Mus musculus	AGAP1_MOUSE	Q8BXK8	94 kDa	down
SURP and G-patch domain-containing protein 2	Mus musculus	SUGP2_MOUSE	Q8CH09	118 kDa	down
Pre-mRNA-processing factor 40 homolog A	Mus musculus	PR40A_MOUSE	Q9R1C7	108 kDa	down
Leucyl-cystinyl aminopeptidase	Mus musculus	LCAP_MOUSE	Q8C129	117 kDa	down
Cysteine--tRNA ligase, cytoplasmic	Mus musculus	SYCC_MOUSE	Q9ER72	95 kDa	down
Active breakpoint cluster region-related protein	Mus musculus	ABR_MOUSE	Q5SSL4	98 kDa	down
Probable global transcription activator SNF2L2	Mus musculus	SMCA2_MOUSE	Q6DIC0	180 kDa	down
Coronin-7	Mus musculus	CORO7_MOUSE	Q9D2V7	101 kDa	down
Ribosomal protein S6 kinase alpha-5	Mus musculus	KS6A5_MOUSE	Q8C050	97 kDa	down
26S proteasome non-ATPase regulatory subunit 9	Mus musculus	PSMD9_MOUSE	Q9CR00	25 kDa	down
Ataxin-2-like protein	Mus musculus	ATX2L_MOUSE	Q7TQH0	111 kDa	down
RNA-binding protein 10	Mus musculus	RBM10_MOUSE	Q99KG3	103 kDa	down
Signal transducer and activator of transcription 5B	Mus musculus	STA5B_MOUSE	P42232	90 kDa	down
Death-inducer obliterator 1	Mus musculus	DIDO1_MOUSE	Q8C9B9	247 kDa	down
Tubulin--tyrosine ligase-like protein 12	Mus musculus	TTL12_MOUSE	Q3UDE2	74 kDa	down
Oxysterol-binding protein 1	Mus musculus	OSBP1_MOUSE	Q3B7Z2	89 kDa	down
G protein-regulated inducer of neurite outgrowth 1	Mus musculus	GRIN1_MOUSE	Q3UNH4	95 kDa	down
SLIT-ROBO Rho GTPase-activating protein 2	Mus musculus	SRGP2_MOUSE	Q91Z67	121 kDa	down
Protein LZIC	Mus musculus	LZIC_MOUSE	Q8K3C3	22 kDa	down
Protein Rasa1	Mus musculus	E9PYG6_MOUSE	E9PYG6	115 kDa	down
General transcription factor IIIC, polypeptide 3	Mus musculus	Q3TMP1_MOUSE	Q3TMP1	101 kDa	down
High mobility group protein B3	Mus musculus	HMGB3_MOUSE	O54879	23 kDa	down
Trafficking protein particle complex subunit 12	Mus musculus	TPC12_MOUSE	Q8K2L8	88 kDa	down
Rho GTPase-activating protein 44	Mus musculus	RHG44_MOUSE	Q5SSM3	89 kDa	down
Jumonji domain containing 1B	Mus musculus	B9EKS2_MOUSE	B9EKS2	191 kDa	down
Alpha-1-antitrypsin 1-5	Mus musculus	A1AT5_MOUSE	Q00898	46 kDa	down
Liprin-alpha 2	Mus musculus	B8QI34_MOUSE	B8QI34	143 kDa
Melanoma inhibitory activity protein 3	Mus musculus	MIA3_MOUSE	Q8BI84	214 kDa
Phosphatidylinositol-3,4, 5-trisphosphate-dependent Rac exchange factor 1	Mus musculus	B9EKR4_MOUSE	B9EKR4 (+1)	185 kDa
Phosphomevalonate kinase	Mus musculus	PMVK_MOUSE	Q9D1G2	22 kDa
Vacuolar protein sorting-associated protein 16 homolog	Mus musculus	VPS16_MOUSE	Q920Q4	95 kDa
